# Supplementary material for: 1,5-Anhydro-3,6-di-O-benzyl-2-de­oxy-1,2-C-dichloro­methyl­ene-d-glycero-d-gulo-hexitol
Source: Acta Crystallogr Sect E Struct Rep Online. 2011 Oct 8;67(Pt 11):o2888. doi: 10.1107/S1600536811040815 (PMC3247618; doi:10.1107/S1600536811040815)
Supplement: Supplementary file 1 [file e-67-o2888-sup1.cif]

##############################################################################
#                                                                            #
# This CIF contains the data in a paper accepted for publication in          #
# Acta Crystallographica Section E. It conforms to the requirements of       #
# Notes for Authors for Acta Crystallographica Section E, and has been       #
# peer reviewed under the auspices of the IUCr Commission on Journals.       #
#                                                                            #
# Full details of the Crystallographic Information File format               #
# are given in the paper "The Crystallographic Information File (CIF):       #
# a New Standard Archive File for Crystallography" by S. R. Hall, F. H.      #
# Allen and I. D. Brown [Acta Cryst. (1991), A47, 655-685].                  #
#                                                                            #
# The current version of the core CIF dictionary is obtainable from          #
# ftp://ftp.iucr.org/pub/cif_core.dic.                                       #
#                                                                            #
# Software is freely available for graphical display of the structure(s)     #
# in this CIF. For information consult the CIF software page                 #
# http://www.iucr.org/resources/cif/software.                                #
#                                                                            #
# This file may be used for bona fide research purposes within the           #
# scientific community so long as proper attribution is given to the journal # 
# article from which it was obtained.                                        #
#                                                                            #
##############################################################################
data_global
_audit_creation_method     'WinGX routine CIF_UPDATE'
_audit_conform_dict_name     cif_core.dic
_audit_conform_dict_version     2.4
_journal_data_validation_number     ?
_journal_date_recd_electronic     2011-09-26
_journal_date_accepted     2011-10-04
_journal_name_full     'Acta Crystallographica, Section E'
_journal_year     2011
_journal_volume     67
_journal_issue     11
_journal_page_first     o2888
_journal_page_last     o2888
_journal_paper_category     QO
_journal_coeditor_code     PV2453
loop_
    _publ_contact_author_name
    _publ_contact_author_address
    _publ_contact_author_email
    _publ_contact_author_fax
    _publ_contact_author_phone
    'Kinfe, Henok'
;
Research Center for Synthesis and Catalysis
Department of Chemistry
University of Johannesburg (APK Campus)
PO Box 524
Auckland Park
Johannesburg 2006
South Africa
;
;
hhkinfe@uj.ac.za
;
;
'+27-11-559 2819'
;
;
'+27-11 559 3918'
;
    'Muller, Alfred'
;
Research Center for Synthesis and Catalysis
Department of Chemistry
University of Johannesburg (APK Campus)
PO Box 524
Auckland Park
Johannesburg
2006
South Africa
;
;
mullera@uj.ac.za
;
;
'+27-11-559 2819'
;
;
'+27-11 559 2359'
;
_publ_section_title
;\
1,5-Anhydro-3,6-di-<i>O</i>-benzyl-2-deoxy-1,2-<i>C</i>-dichloromethylene-\
<i>D</i>-<i>glycero</i>-<i>D</i>-<i>gulo</i>-hexitol
;
loop_
    _publ_author_name
    _publ_author_footnote
    _publ_author_address
    'Kinfe, Henok H.'
;
;
;
Research Center for Synthesis and Catalysis
Department of Chemistry
University of Johannesburg (APK Campus)
PO Box 524
Auckland Park
Johannesburg 2006
South Africa
;
    'Aderibigbe, Blessing A.'
;
;
;
Research Center for Synthesis and Catalysis
Department of Chemistry
University of Johannesburg (APK Campus)
PO Box 524
Auckland Park
Johannesburg 2006
South Africa
;
    'Muller, Alfred'
;
;
;
Research Center for Synthesis and Catalysis
Department of Chemistry
University of Johannesburg (APK Campus)
PO Box 524
Auckland Park
Johannesburg 2006
South Africa
;
data_I
_audit_creation_method     'WinGX routine CIF_UPDATE'
_chemical_name_systematic
;
1,5-Anhydro-3,6-di-<i>O</i>-benzyl-2-deoxy-1,2-<i>C</i>-dichloromethylene-
D-<i>glycero</i>-D-<i>gulo</i>-hexitol
;
_chemical_formula_moiety     'C21 H22 Cl2 O4'
_chemical_formula_sum     'C21 H22 Cl2 O4'
_chemical_formula_iupac     'C21 H22 Cl2 O4'
_chemical_formula_weight     409.29
_symmetry_cell_setting     orthorhombic
_symmetry_space_group_name_H-M     'P 21 21 21'
_symmetry_space_group_name_Hall     'P 2ac 2ab'
loop_
    _symmetry_equiv_pos_as_xyz
    'x, y, z'
    'x+1/2, -y+1/2, -z'
    '-x, y+1/2, -z+1/2'
    '-x+1/2, -y, z+1/2'
_cell_length_a     5.29850(10)
_cell_length_b     18.8511(3)
_cell_length_c     19.5973(4)
_cell_angle_alpha     90
_cell_angle_beta     90
_cell_angle_gamma     90
_cell_volume     1957.43(6)
_cell_formula_units_Z     4
_cell_measurement_reflns_used     8719
_cell_measurement_theta_min     4.51
_cell_measurement_theta_max     64.48
_cell_measurement_temperature     100(2)
_exptl_crystal_description     needle
_exptl_crystal_colour     colorless
_exptl_crystal_size_max     0.16
_exptl_crystal_size_mid     0.06
_exptl_crystal_size_min     0.05
_exptl_crystal_density_diffrn     1.389
_exptl_crystal_density_method     'not measured'
_exptl_crystal_F_000     856
_exptl_absorpt_coefficient_mu     3.188
_exptl_absorpt_correction_type     multi-scan
_exptl_absorpt_process_details
;
(SADABS; Bruker, 2008)
;
_exptl_absorpt_correction_T_min     0.6295
_exptl_absorpt_correction_T_max     0.8569
_exptl_special_details
;
The intensity data was collected on a Bruker Apex DUO 4 K CCD diffractometer
using an exposure time of 10 s/frame. A total of 1989 frames were collected
with a frame width of 1\% covering up to \q = 64.94\% with 97.8% completeness
accomplished.
Analytical data: mp 91--93 \%C; ^1^H NMR (CDCl~3~, 400 MHz) \d 7.50--7.20 (m,
10H), 4.77 (d, <i>J</i> = 11.7 Hz, 1H), 4.61--4.50 (m, 3H), 3.90--3.80 (m,
4H), 3.65 (dd, <i>J</i> = 1.5 and 3.3 Hz, 1H), 3.56 (dd, <i>J</i> = 4.4 and
9.2 Hz, 1H), 2.59 (bs, 1H), 1.73 (dd, <i>J</i> = 4.6 and 8.2 Hz, 1H); ^13^C
NMR (CDCl~3~, 75 MHz) \d 137.9, 137.1, 128.6, 128.4, 128.2, 127.7, 127.6,
79.2, 76.4, 73.5, 71.9, 70.5, 68.3, 58.9, 33.2.
;
_diffrn_ambient_temperature     100(2)
_diffrn_radiation_type     CuK\a
_diffrn_radiation_wavelength     1.54178
_diffrn_radiation_monochromator     'Incoatec Quazar Multilayer Mirror'
_diffrn_measurement_device_type     'Bruker APEX DUO 4K CCD'
_diffrn_measurement_method     '\f and \w'
_diffrn_detector_area_resol_mean     8.4
_diffrn_reflns_number     14434
_diffrn_reflns_av_R_equivalents     0.0376
_diffrn_reflns_theta_min     4.51
_diffrn_reflns_theta_max     64.94
_diffrn_reflns_theta_full     64.94
_diffrn_measured_fraction_theta_max     0.978
_diffrn_measured_fraction_theta_full     0.978
_diffrn_reflns_limit_h_min     -3
_diffrn_reflns_limit_h_max     6
_diffrn_reflns_limit_k_min     -21
_diffrn_reflns_limit_k_max     22
_diffrn_reflns_limit_l_min     -22
_diffrn_reflns_limit_l_max     22
_diffrn_standards_number     0
_diffrn_standards_interval_count     0
_diffrn_standards_interval_time     0
_diffrn_standards_decay_%     0
_refine_special_details
;
Refinement of <i>F</i>^2^ against ALL reflections. The weighted <i>R</i>-factor
<i>wR</i> and goodness of fit <i>S</i> are based on <i>F</i>^2^, conventional
<i>R</i>-factors <i>R</i> are based on <i>F</i>, with <i>F</i> set to zero for
negative <i>F</i>^2^. The threshold expression of <i>F</i>^2^ >
\s(<i>F</i>^2^) is used only for calculating <i>R</i>-factors(gt) <i>etc</i>.
and is not relevant to the choice of reflections for refinement.
<i>R</i>-factors based on <i>F</i>^2^ are statistically about twice as large
as those based on <i>F</i>, and <i>R</i>- factors based on ALL data will be
even larger.
;
_reflns_number_total     3241
_reflns_number_gt     3108
_reflns_threshold_expression     >2sigma(I)
_refine_ls_structure_factor_coef     Fsqd
_refine_ls_matrix_type     full
_refine_ls_R_factor_all     0.0241
_refine_ls_R_factor_gt     0.0226
_refine_ls_wR_factor_ref     0.0547
_refine_ls_goodness_of_fit_ref     1.049
_refine_ls_restrained_S_all     1.049
_refine_ls_number_reflns     3241
_refine_ls_number_parameters     245
_refine_ls_number_restraints     0
_refine_ls_hydrogen_treatment     constr
_refine_ls_weighting_scheme     calc
_refine_ls_weighting_details
         'calc w=1/[\s^2^(Fo^2^)+(0.0249P)^2^+0.1406P] where P=(Fo^2^+2Fc^2^)/3'
_atom_sites_solution_hydrogens     geom
_atom_sites_solution_primary     direct
_atom_sites_solution_secondary     difmap
_refine_ls_shift/su_max     0.001
_refine_ls_shift/su_mean     0
_refine_diff_density_max     0.142
_refine_diff_density_min     -0.185
_refine_ls_extinction_method     none
_refine_ls_abs_structure_details     'Flack (1983), 1327 Friedel Pairs'
_refine_ls_abs_structure_Flack     0.009(9)
loop_
    _atom_type_symbol
    _atom_type_description
    _atom_type_scat_dispersion_real
    _atom_type_scat_dispersion_imag
    _atom_type_scat_source
    C C 0.0181 0.0091 'International Tables Vol C Tables 4.2.6.8 and 6.1.1.4'
    H H 0 0 'International Tables Vol C Tables 4.2.6.8 and 6.1.1.4'
    O O 0.0492 0.0322 'International Tables Vol C Tables 4.2.6.8 and 6.1.1.4'
    Cl Cl 0.3639 0.7018 'International Tables Vol C Tables 4.2.6.8 and 6.1.1.4'
_computing_data_collection     'APEX2 (Bruker, 2011)'
_computing_cell_refinement     'SAINT (Bruker, 2008)'
_computing_data_reduction     'SAINT and XPREP (Bruker, 2008)'
_computing_structure_solution     'SIR97 (Altomare <i>et al.</i>, 1999)'
_computing_structure_refinement     'SHELXL97 (Sheldrick, 2008)'
_computing_molecular_graphics     'DIAMOND (Brandenburg & Putz, 2005)'
_computing_publication_material     'WinGX (Farrugia, 1999)'
loop_
    _atom_site_type_symbol
    _atom_site_label
    _atom_site_fract_x
    _atom_site_fract_y
    _atom_site_fract_z
    _atom_site_U_iso_or_equiv
    _atom_site_adp_type
    _atom_site_calc_flag
    _atom_site_refinement_flags
    _atom_site_occupancy
    _atom_site_disorder_assembly
    _atom_site_disorder_group
    C C1 0.5355(4) 1.08839(10) 0.90087(9) 0.0335(4) Uani d . 1 . .
    H H1 0.4672 1.0591 0.866 0.04 Uiso calc R 1 . .
    C C2 0.7181(4) 1.13816(11) 0.88478(10) 0.0425(5) Uani d . 1 . .
    H H2 0.7732 1.143 0.8389 0.051 Uiso calc R 1 . .
    C C3 0.8206(4) 1.18073(11) 0.93482(10) 0.0354(5) Uani d . 1 . .
    H H3 0.9442 1.2153 0.9234 0.042 Uiso calc R 1 . .
    C C4 0.7428(3) 1.17297(9) 1.00165(9) 0.0292(4) Uani d . 1 . .
    H H4 0.8145 1.2017 1.0365 0.035 Uiso calc R 1 . .
    C C6 0.5596(3) 1.12310(9) 1.01784(9) 0.0287(4) Uani d . 1 . .
    H H6 0.5073 1.1177 1.0639 0.034 Uiso calc R 1 . .
    C C7 0.4516(3) 1.08095(9) 0.96753(9) 0.0242(4) Uani d . 1 . .
    C C8 0.2384(4) 1.03164(9) 0.98508(9) 0.0277(4) Uani d . 1 . .
    H H8A 0.2523 1.017 1.0335 0.033 Uiso calc R 1 . .
    H H8B 0.0754 1.0565 0.979 0.033 Uiso calc R 1 . .
    C C9 0.0295(3) 0.92729(9) 0.95300(8) 0.0228(4) Uani d . 1 . .
    H H9A -0.1252 0.9554 0.9444 0.027 Uiso calc R 1 . .
    H H9B 0.0258 0.9108 1.0009 0.027 Uiso calc R 1 . .
    C C10 0.0368(3) 0.86420(8) 0.90551(8) 0.0190(3) Uani d . 1 . .
    H H10 -0.1134 0.8344 0.917 0.023 Uiso calc R 1 . .
    C C11 0.2697(3) 0.81673(8) 0.91569(8) 0.0169(3) Uani d . 1 . .
    H H11 0.417 0.8468 0.9292 0.02 Uiso calc R 1 . .
    C C12 0.3303(3) 0.77835(8) 0.84966(8) 0.0165(3) Uani d . 1 . .
    H H12 0.1789 0.7518 0.8331 0.02 Uiso calc R 1 . .
    C C13 0.4032(3) 0.83516(8) 0.79898(8) 0.0175(3) Uani d . 1 . .
    H H13 0.5868 0.8472 0.7966 0.021 Uiso calc R 1 . .
    C C14 0.2225(3) 0.89727(8) 0.79761(8) 0.0193(3) Uani d . 1 . .
    H H14 0.2957 0.9461 0.7955 0.023 Uiso calc R 1 . .
    C C15 0.2516(3) 0.85065(9) 0.73630(8) 0.0198(3) Uani d . 1 . .
    C C16 0.5667(3) 0.68293(8) 0.80641(8) 0.0190(3) Uani d . 1 . .
    H H16A 0.6067 0.7097 0.7643 0.023 Uiso calc R 1 . .
    H H16B 0.4088 0.6561 0.7985 0.023 Uiso calc R 1 . .
    C C17 0.7775(3) 0.63247(8) 0.82228(8) 0.0192(3) Uani d . 1 . .
    C C18 0.8761(3) 0.62666(9) 0.88720(9) 0.0258(4) Uani d . 1 . .
    H H18 0.8135 0.6562 0.9227 0.031 Uiso calc R 1 . .
    C C19 1.0653(4) 0.57824(11) 0.90107(11) 0.0381(5) Uani d . 1 . .
    H H19 1.1307 0.5746 0.9461 0.046 Uiso calc R 1 . .
    C C20 1.1593(3) 0.53552(10) 0.85055(12) 0.0404(5) Uani d . 1 . .
    H H20 1.2892 0.5024 0.8605 0.048 Uiso calc R 1 . .
    C C21 1.0652(3) 0.54082(10) 0.78545(12) 0.0401(5) Uani d . 1 . .
    H H21 1.1301 0.5113 0.7503 0.048 Uiso calc R 1 . .
    C C22 0.8757(3) 0.58918(10) 0.77109(10) 0.0319(4) Uani d . 1 . .
    H H22 0.812 0.5929 0.7259 0.038 Uiso calc R 1 . .
    O O1 0.2452(2) 0.97025(6) 0.94223(6) 0.0233(3) Uani d . 1 . .
    O O2 0.00229(19) 0.88752(6) 0.83550(5) 0.0204(2) Uani d . 1 . .
    O O3 0.2084(2) 0.76993(6) 0.97025(5) 0.0212(3) Uani d . 1 . .
    H H3A 0.3402 0.7498 0.9841 0.032 Uiso calc R 1 . .
    O O4 0.5327(2) 0.73099(5) 0.86182(5) 0.0177(2) Uani d . 1 . .
    Cl Cl1 0.41378(7) 0.88614(2) 0.66614(2) 0.02898(11) Uani d . 1 . .
    Cl Cl2 0.00637(7) 0.79466(2) 0.711124(19) 0.02339(10) Uani d . 1 . .
loop_
    _atom_site_aniso_label
    _atom_site_aniso_U_11
    _atom_site_aniso_U_22
    _atom_site_aniso_U_33
    _atom_site_aniso_U_12
    _atom_site_aniso_U_13
    _atom_site_aniso_U_23
    C1 0.0449(12) 0.0313(10) 0.0242(9) -0.0091(9) -0.0094(8) -0.0001(8)
    C2 0.0609(14) 0.0429(12) 0.0238(10) -0.0156(11) -0.0032(10) 0.0071(9)
    C3 0.0414(11) 0.0277(10) 0.0370(11) -0.0071(9) -0.0040(8) 0.0040(9)
    C4 0.0328(11) 0.0236(9) 0.0312(10) 0.0032(8) -0.0041(8) -0.0067(8)
    C6 0.0321(10) 0.0271(10) 0.0270(9) 0.0047(8) 0.0042(7) -0.0073(8)
    C7 0.0249(10) 0.0191(9) 0.0286(9) 0.0066(7) -0.0018(7) -0.0017(7)
    C8 0.0302(10) 0.0220(9) 0.0309(10) 0.0035(8) 0.0049(8) -0.0091(8)
    C9 0.0180(9) 0.0255(9) 0.0248(9) 0.0044(7) 0.0039(7) 0.0002(7)
    C10 0.0153(8) 0.0219(8) 0.0197(8) 0.0009(7) 0.0019(6) 0.0030(6)
    C11 0.0134(8) 0.0182(8) 0.0192(8) -0.0015(7) -0.0013(6) 0.0021(6)
    C12 0.0118(8) 0.0184(8) 0.0193(8) 0.0006(6) -0.0017(6) 0.0011(7)
    C13 0.0126(7) 0.0194(8) 0.0206(8) -0.0007(6) 0.0001(6) 0.0026(7)
    C14 0.0159(8) 0.0188(8) 0.0231(8) -0.0007(6) -0.0010(6) 0.0025(7)
    C15 0.0165(8) 0.0216(9) 0.0212(8) -0.0017(7) -0.0001(6) 0.0047(7)
    C16 0.0207(8) 0.0171(8) 0.0192(8) -0.0007(6) -0.0016(6) -0.0012(6)
    C17 0.0155(8) 0.0145(8) 0.0277(9) -0.0041(6) 0.0024(7) -0.0010(7)
    C18 0.0231(9) 0.0281(10) 0.0261(9) 0.0049(8) 0.0015(7) 0.0037(8)
    C19 0.0298(11) 0.0417(12) 0.0429(12) 0.0095(9) -0.0045(8) 0.0103(10)
    C20 0.0234(10) 0.0260(10) 0.0717(16) 0.0089(8) -0.0016(9) 0.0021(11)
    C21 0.0231(10) 0.0260(10) 0.0712(15) 0.0002(8) 0.0070(10) -0.0215(10)
    C22 0.0234(9) 0.0328(10) 0.0395(11) -0.0008(8) -0.0024(8) -0.0179(8)
    O1 0.0220(6) 0.0199(6) 0.0280(6) 0.0017(5) 0.0058(5) -0.0077(5)
    O2 0.0156(5) 0.0245(6) 0.0210(5) 0.0039(5) -0.0006(4) 0.0016(5)
    O3 0.0197(6) 0.0251(6) 0.0188(6) 0.0016(5) 0.0013(5) 0.0058(5)
    O4 0.0183(6) 0.0179(5) 0.0170(5) 0.0036(5) -0.0025(4) -0.0011(4)
    Cl1 0.0229(2) 0.0396(3) 0.0245(2) -0.00114(19) 0.00327(16) 0.0137(2)
    Cl2 0.01837(19) 0.0297(2) 0.02214(19) -0.00268(17) -0.00245(15) -0.00181(16)
_geom_special_details
;
All e.s.d.'s (except the e.s.d. in the dihedral angle between two l.s. planes)
are estimated using the full covariance matrix. The cell e.s.d.'s are taken
into account individually in the estimation of e.s.d.'s in distances, angles
and torsion angles; correlations between e.s.d.'s in cell parameters are only
used when they are defined by crystal symmetry. An approximate (isotropic)
treatment of cell e.s.d.'s is used for estimating e.s.d.'s involving l.s.
planes.
;
loop_
    _geom_bond_atom_site_label_1
    _geom_bond_atom_site_label_2
    _geom_bond_site_symmetry_2
    _geom_bond_distance
    _geom_bond_publ_flag
    C1 C2 . 1.384(3) ?
    C1 C7 . 1.387(3) ?
    C1 H1 . 0.95 ?
    C2 C3 . 1.379(3) ?
    C2 H2 . 0.95 ?
    C3 C4 . 1.381(3) ?
    C3 H3 . 0.95 ?
    C4 C6 . 1.388(3) ?
    C4 H4 . 0.95 ?
    C6 C7 . 1.389(2) ?
    C6 H6 . 0.95 ?
    C7 C8 . 1.503(3) ?
    C8 O1 . 1.4303(19) ?
    C8 H8A . 0.99 ?
    C8 H8B . 0.99 ?
    C9 O1 . 1.416(2) ?
    C9 C10 . 1.511(2) ?
    C9 H9A . 0.99 ?
    C9 H9B . 0.99 ?
    C10 O2 . 1.4523(18) ?
    C10 C11 . 1.538(2) ?
    C10 H10 . 1 ?
    C11 O3 . 1.4239(18) ?
    C11 C12 . 1.517(2) ?
    C11 H11 . 1 ?
    C12 O4 . 1.4157(18) ?
    C12 C13 . 1.511(2) ?
    C12 H12 . 1 ?
    C13 C15 . 1.496(2) ?
    C13 C14 . 1.513(2) ?
    C13 H13 . 1 ?
    C14 O2 . 1.3950(19) ?
    C14 C15 . 1.497(2) ?
    C14 H14 . 1 ?
    C15 Cl2 . 1.7452(16) ?
    C15 Cl1 . 1.7541(16) ?
    C16 O4 . 1.4254(18) ?
    C16 C17 . 1.500(2) ?
    C16 H16A . 0.99 ?
    C16 H16B . 0.99 ?
    C17 C18 . 1.380(2) ?
    C17 C22 . 1.394(2) ?
    C18 C19 . 1.383(2) ?
    C18 H18 . 0.95 ?
    C19 C20 . 1.370(3) ?
    C19 H19 . 0.95 ?
    C20 C21 . 1.373(3) ?
    C20 H20 . 0.95 ?
    C21 C22 . 1.385(3) ?
    C21 H21 . 0.95 ?
    C22 H22 . 0.95 ?
    O3 H3A . 0.84 ?
loop_
    _geom_angle_atom_site_label_1
    _geom_angle_atom_site_label_2
    _geom_angle_atom_site_label_3
    _geom_angle_site_symmetry_1
    _geom_angle_site_symmetry_3
    _geom_angle
    _geom_angle_publ_flag
    C2 C1 C7 . . 120.47(17) ?
    C2 C1 H1 . . 119.8 ?
    C7 C1 H1 . . 119.8 ?
    C3 C2 C1 . . 120.52(19) ?
    C3 C2 H2 . . 119.7 ?
    C1 C2 H2 . . 119.7 ?
    C2 C3 C4 . . 119.70(19) ?
    C2 C3 H3 . . 120.2 ?
    C4 C3 H3 . . 120.2 ?
    C3 C4 C6 . . 119.82(17) ?
    C3 C4 H4 . . 120.1 ?
    C6 C4 H4 . . 120.1 ?
    C4 C6 C7 . . 120.86(16) ?
    C4 C6 H6 . . 119.6 ?
    C7 C6 H6 . . 119.6 ?
    C1 C7 C6 . . 118.60(17) ?
    C1 C7 C8 . . 121.26(16) ?
    C6 C7 C8 . . 120.05(16) ?
    O1 C8 C7 . . 110.31(13) ?
    O1 C8 H8A . . 109.6 ?
    C7 C8 H8A . . 109.6 ?
    O1 C8 H8B . . 109.6 ?
    C7 C8 H8B . . 109.6 ?
    H8A C8 H8B . . 108.1 ?
    O1 C9 C10 . . 109.73(12) ?
    O1 C9 H9A . . 109.7 ?
    C10 C9 H9A . . 109.7 ?
    O1 C9 H9B . . 109.7 ?
    C10 C9 H9B . . 109.7 ?
    H9A C9 H9B . . 108.2 ?
    O2 C10 C9 . . 109.91(12) ?
    O2 C10 C11 . . 113.57(12) ?
    C9 C10 C11 . . 113.50(13) ?
    O2 C10 H10 . . 106.4 ?
    C9 C10 H10 . . 106.4 ?
    C11 C10 H10 . . 106.4 ?
    O3 C11 C12 . . 113.16(12) ?
    O3 C11 C10 . . 105.95(12) ?
    C12 C11 C10 . . 109.68(12) ?
    O3 C11 H11 . . 109.3 ?
    C12 C11 H11 . . 109.3 ?
    C10 C11 H11 . . 109.3 ?
    O4 C12 C13 . . 111.35(12) ?
    O4 C12 C11 . . 108.51(12) ?
    C13 C12 C11 . . 106.06(12) ?
    O4 C12 H12 . . 110.3 ?
    C13 C12 H12 . . 110.3 ?
    C11 C12 H12 . . 110.3 ?
    C15 C13 C12 . . 122.73(13) ?
    C15 C13 C14 . . 59.65(10) ?
    C12 C13 C14 . . 113.49(13) ?
    C15 C13 H13 . . 116.1 ?
    C12 C13 H13 . . 116.1 ?
    C14 C13 H13 . . 116.1 ?
    O2 C14 C15 . . 115.86(13) ?
    O2 C14 C13 . . 114.71(13) ?
    C15 C14 C13 . . 59.64(10) ?
    O2 C14 H14 . . 117.9 ?
    C15 C14 H14 . . 117.9 ?
    C13 C14 H14 . . 117.9 ?
    C13 C15 C14 . . 60.72(10) ?
    C13 C15 Cl2 . . 120.91(11) ?
    C14 C15 Cl2 . . 120.36(11) ?
    C13 C15 Cl1 . . 117.06(11) ?
    C14 C15 Cl1 . . 117.12(11) ?
    Cl2 C15 Cl1 . . 111.95(9) ?
    O4 C16 C17 . . 109.83(12) ?
    O4 C16 H16A . . 109.7 ?
    C17 C16 H16A . . 109.7 ?
    O4 C16 H16B . . 109.7 ?
    C17 C16 H16B . . 109.7 ?
    H16A C16 H16B . . 108.2 ?
    C18 C17 C22 . . 118.41(16) ?
    C18 C17 C16 . . 121.58(14) ?
    C22 C17 C16 . . 120.01(15) ?
    C17 C18 C19 . . 120.55(17) ?
    C17 C18 H18 . . 119.7 ?
    C19 C18 H18 . . 119.7 ?
    C20 C19 C18 . . 120.64(19) ?
    C20 C19 H19 . . 119.7 ?
    C18 C19 H19 . . 119.7 ?
    C19 C20 C21 . . 119.78(18) ?
    C19 C20 H20 . . 120.1 ?
    C21 C20 H20 . . 120.1 ?
    C20 C21 C22 . . 119.98(18) ?
    C20 C21 H21 . . 120 ?
    C22 C21 H21 . . 120 ?
    C21 C22 C17 . . 120.65(18) ?
    C21 C22 H22 . . 119.7 ?
    C17 C22 H22 . . 119.7 ?
    C9 O1 C8 . . 110.77(12) ?
    C14 O2 C10 . . 115.94(11) ?
    C11 O3 H3A . . 109.5 ?
    C12 O4 C16 . . 111.61(11) ?
loop_
    _geom_torsion_atom_site_label_1
    _geom_torsion_atom_site_label_2
    _geom_torsion_atom_site_label_3
    _geom_torsion_atom_site_label_4
    _geom_torsion_site_symmetry_1
    _geom_torsion_site_symmetry_2
    _geom_torsion_site_symmetry_3
    _geom_torsion_site_symmetry_4
    _geom_torsion
    _geom_torsion_publ_flag
    C7 C1 C2 C3 . . . . 0.5(3) ?
    C1 C2 C3 C4 . . . . 0.9(3) ?
    C2 C3 C4 C6 . . . . -0.9(3) ?
    C3 C4 C6 C7 . . . . -0.4(3) ?
    C2 C1 C7 C6 . . . . -1.7(3) ?
    C2 C1 C7 C8 . . . . 174.77(17) ?
    C4 C6 C7 C1 . . . . 1.7(3) ?
    C4 C6 C7 C8 . . . . -174.85(16) ?
    C1 C7 C8 O1 . . . . 34.7(2) ?
    C6 C7 C8 O1 . . . . -148.89(15) ?
    O1 C9 C10 O2 . . . . -68.30(16) ?
    O1 C9 C10 C11 . . . . 60.10(17) ?
    O2 C10 C11 O3 . . . . -149.38(12) ?
    C9 C10 C11 O3 . . . . 84.13(15) ?
    O2 C10 C11 C12 . . . . -26.92(18) ?
    C9 C10 C11 C12 . . . . -153.42(13) ?
    O3 C11 C12 O4 . . . . -57.46(16) ?
    C10 C11 C12 O4 . . . . -175.51(12) ?
    O3 C11 C12 C13 . . . . -177.19(12) ?
    C10 C11 C12 C13 . . . . 64.76(16) ?
    O4 C12 C13 C15 . . . . 126.95(15) ?
    C11 C12 C13 C15 . . . . -115.19(16) ?
    O4 C12 C13 C14 . . . . -165.12(12) ?
    C11 C12 C13 C14 . . . . -47.26(17) ?
    C15 C13 C14 O2 . . . . 106.67(15) ?
    C12 C13 C14 O2 . . . . -8.71(19) ?
    C12 C13 C14 C15 . . . . -115.39(15) ?
    C12 C13 C15 C14 . . . . 99.94(16) ?
    C12 C13 C15 Cl2 . . . . -9.9(2) ?
    C14 C13 C15 Cl2 . . . . -109.85(14) ?
    C12 C13 C15 Cl1 . . . . -152.58(12) ?
    C14 C13 C15 Cl1 . . . . 107.49(13) ?
    O2 C14 C15 C13 . . . . -104.74(15) ?
    O2 C14 C15 Cl2 . . . . 6.00(19) ?
    C13 C14 C15 Cl2 . . . . 110.74(14) ?
    O2 C14 C15 Cl1 . . . . 147.88(11) ?
    C13 C14 C15 Cl1 . . . . -107.39(13) ?
    O4 C16 C17 C18 . . . . 12.7(2) ?
    O4 C16 C17 C22 . . . . -168.31(14) ?
    C22 C17 C18 C19 . . . . -0.9(2) ?
    C16 C17 C18 C19 . . . . 178.06(16) ?
    C17 C18 C19 C20 . . . . 0.4(3) ?
    C18 C19 C20 C21 . . . . 0.1(3) ?
    C19 C20 C21 C22 . . . . -0.1(3) ?
    C20 C21 C22 C17 . . . . -0.4(3) ?
    C18 C17 C22 C21 . . . . 0.9(3) ?
    C16 C17 C22 C21 . . . . -178.06(16) ?
    C10 C9 O1 C8 . . . . 178.08(13) ?
    C7 C8 O1 C9 . . . . -173.42(14) ?
    C15 C14 O2 C10 . . . . 117.76(14) ?
    C13 C14 O2 C10 . . . . 51.05(17) ?
    C9 C10 O2 C14 . . . . 96.56(15) ?
    C11 C10 O2 C14 . . . . -31.80(18) ?
    C13 C12 O4 C16 . . . . -75.51(15) ?
    C11 C12 O4 C16 . . . . 168.12(12) ?
    C17 C16 O4 C12 . . . . -178.33(12) ?
loop_
    _geom_hbond_atom_site_label_D
    _geom_hbond_atom_site_label_H
    _geom_hbond_atom_site_label_A
    _geom_hbond_site_symmetry_A
    _geom_hbond_distance_DH
    _geom_hbond_distance_HA
    _geom_hbond_distance_DA
    _geom_hbond_angle_DHA
    _geom_hbond_publ_flag
    O3 H3A O3 2_567 0.84 2.18 2.9905(10) 162.7 y
    C11 H11 O1 . 1.00 2.51 2.9433(19) 105.6 n
    C12 H12 Cl2 . 1.00 2.68 3.2266(15) 114.3 n
    C13 H13 O2 1_655 1.00 2.45 3.4005(19) 158.4 y
    C18 H18 O4 . 0.95 2.37 2.725(2) 101.5 n
    C18 H18 O3 2_567 0.95 2.58 3.521(2) 170.7 y
    C20 H20 Cl1 3_746 0.95 2.75 3.6268(19) 154.2 y
    C8 H8B Cg1 1_455 0.99 2.76 3.7480(18) 175 y
    C16 H16B Cg2 1_455 0.99 2.79 3.7195(17) 156 y
_iucr_refine_instructions_details
;
TITL cu_11cn_hk2_0m in P2(1)2(1)2(1)
CELL  1.54178   5.2985  18.8511  19.5973   90.000   90.000   90.000
ZERR     4.00   0.0001   0.0003   0.0004    0.000    0.000    0.000
LATT  -1
SYMM  1/2 + X, 1/2 - Y, - Z
SYMM  - X, 1/2 + Y, 1/2 - Z
SYMM  1/2 - X, - Y, 1/2 + Z
SFAC  C    H    O    CL
UNIT  84   88   16   8
MERG   2
FMAP   2
EQIV $1 1+x,y,z
EQIV $2 0.5+x, 1.5-y, 2-z
EQIV $3 2-x, -0.5+y, 1.5-z
HTAB O3 O3_$2
HTAB C11 O1
HTAB C12 Cl2
HTAB C13 O2_$1
HTAB C18 O4
HTAB C18 O3_$2
HTAB C20 Cl1_$3
CONF
PLAN   20
SIZE     0.05   0.06   0.16
ACTA
BOND   $H
L.S.   4
TEMP  -173.13
WGHT    0.024900    0.140600
FVAR       0.14693
C1    1    0.535521    1.088389    0.900866    11.00000    0.04495    0.03133 =
         0.02422   -0.00009   -0.00944   -0.00909
AFIX  43
H1    2    0.467182    1.059109    0.866005    11.00000   -1.20000
AFIX   0
C2    1    0.718077    1.138158    0.884776    11.00000    0.06089    0.04292 =
         0.02375    0.00705   -0.00321   -0.01560
AFIX  43
H2    2    0.773200    1.143024    0.838886    11.00000   -1.20000
AFIX   0
C3    1    0.820581    1.180734    0.934818    11.00000    0.04143    0.02765 =
         0.03698    0.00399   -0.00399   -0.00712
AFIX  43
H3    2    0.944157    1.215254    0.923370    11.00000   -1.20000
AFIX   0
C4    1    0.742799    1.172971    1.001654    11.00000    0.03282    0.02357 =
         0.03124   -0.00669   -0.00414    0.00324
AFIX  43
H4    2    0.814480    1.201682    1.036462    11.00000   -1.20000
AFIX   0
C6    1    0.559570    1.123096    1.017841    11.00000    0.03214    0.02712 =
         0.02697   -0.00734    0.00420    0.00468
AFIX  43
H6    2    0.507308    1.117710    1.063922    11.00000   -1.20000
AFIX   0
C7    1    0.451618    1.080953    0.967530    11.00000    0.02485    0.01909 =
         0.02858   -0.00165   -0.00176    0.00659
C8    1    0.238392    1.031639    0.985079    11.00000    0.03020    0.02198 =
         0.03092   -0.00911    0.00490    0.00352
AFIX  23
H8A   2    0.252273    1.017033    1.033458    11.00000   -1.20000
H8B   2    0.075384    1.056528    0.979041    11.00000   -1.20000
AFIX   0
C9    1    0.029514    0.927294    0.953002    11.00000    0.01802    0.02552 =
         0.02476    0.00020    0.00388    0.00443
AFIX  23
H9A   2   -0.125216    0.955356    0.944444    11.00000   -1.20000
H9B   2    0.025779    0.910768    1.000942    11.00000   -1.20000
AFIX   0
C10   1    0.036795    0.864201    0.905506    11.00000    0.01527    0.02192 =
         0.01966    0.00304    0.00192    0.00094
AFIX  13
H10   2   -0.113445    0.834407    0.917015    11.00000   -1.20000
AFIX   0
C11   1    0.269748    0.816728    0.915686    11.00000    0.01337    0.01818 =
         0.01924    0.00210   -0.00133   -0.00154
AFIX  13
H11   2    0.417022    0.846792    0.929177    11.00000   -1.20000
AFIX   0
C12   1    0.330281    0.778348    0.849664    11.00000    0.01176    0.01842 =
         0.01932    0.00114   -0.00169    0.00064
AFIX  13
H12   2    0.178881    0.751778    0.833081    11.00000   -1.20000
AFIX   0
C13   1    0.403175    0.835164    0.798983    11.00000    0.01257    0.01940 =
         0.02059    0.00261    0.00013   -0.00073
AFIX  13
H13   2    0.586798    0.847172    0.796607    11.00000   -1.20000
AFIX   0
C14   1    0.222466    0.897269    0.797612    11.00000    0.01587    0.01881 =
         0.02309    0.00251   -0.00095   -0.00072
AFIX  13
H14   2    0.295711    0.946110    0.795516    11.00000   -1.20000
AFIX   0
C15   1    0.251591    0.850650    0.736304    11.00000    0.01646    0.02164 =
         0.02116    0.00473   -0.00010   -0.00170
C16   1    0.566680    0.682935    0.806414    11.00000    0.02069    0.01714 =
         0.01922   -0.00118   -0.00157   -0.00070
AFIX  23
H16A  2    0.606669    0.709741    0.764341    11.00000   -1.20000
H16B  2    0.408801    0.656068    0.798539    11.00000   -1.20000
AFIX   0
C17   1    0.777474    0.632469    0.822281    11.00000    0.01546    0.01453 =
         0.02768   -0.00105    0.00243   -0.00415
C18   1    0.876106    0.626655    0.887204    11.00000    0.02312    0.02814 =
         0.02610    0.00372    0.00147    0.00487
AFIX  43
H18   2    0.813500    0.656161    0.922670    11.00000   -1.20000
AFIX   0
C19   1    1.065315    0.578239    0.901069    11.00000    0.02981    0.04170 =
         0.04287    0.01033   -0.00452    0.00954
AFIX  43
H19   2    1.130748    0.574561    0.946063    11.00000   -1.20000
AFIX   0
C20   1    1.159328    0.535524    0.850548    11.00000    0.02339    0.02597 =
         0.07170    0.00210   -0.00155    0.00890
AFIX  43
H20   2    1.289182    0.502354    0.860511    11.00000   -1.20000
AFIX   0
C21   1    1.065219    0.540816    0.785450    11.00000    0.02306    0.02602 =
         0.07118   -0.02152    0.00696    0.00020
AFIX  43
H21   2    1.130075    0.511316    0.750276    11.00000   -1.20000
AFIX   0
C22   1    0.875690    0.589184    0.771093    11.00000    0.02342    0.03282 =
         0.03951   -0.01786   -0.00244   -0.00076
AFIX  43
H22   2    0.812027    0.592891    0.725916    11.00000   -1.20000
AFIX   0
O1    3    0.245211    0.970250    0.942231    11.00000    0.02195    0.01988 =
         0.02800   -0.00769    0.00577    0.00166
O2    3    0.002289    0.887523    0.835496    11.00000    0.01561    0.02449 =
         0.02097    0.00158   -0.00056    0.00391
O3    3    0.208369    0.769926    0.970246    11.00000    0.01971    0.02505 =
         0.01881    0.00578    0.00133    0.00160
AFIX 147
H3A   2    0.340163    0.749813    0.984146    11.00000   -1.50000
AFIX   0
O4    3    0.532691    0.730986    0.861819    11.00000    0.01829    0.01785 =
         0.01695   -0.00107   -0.00254    0.00363
CL1   4    0.413777    0.886138    0.666136    11.00000    0.02289    0.03958 =
         0.02448    0.01375    0.00327   -0.00114
CL2   4    0.006370    0.794660    0.711124    11.00000    0.01837    0.02966 =
         0.02214   -0.00181   -0.00245   -0.00268
HKLF    4
REM  cu_11cn_hk2_0m in P2(1)2(1)2(1)
REM R1 =  0.0226 for   3108 Fo > 4sig(Fo)  and  0.0241 for all   3241 data
REM    245 parameters refined using      0 restraints
END
WGHT      0.0249      0.1406
REM Highest difference peak  0.142,  deepest hole -0.185,  1-sigma level  0.035
Q1    1   0.3639  0.8191  0.7601  11.00000  0.05    0.14
Q2    1   0.2817  0.7961  0.8842  11.00000  0.05    0.14
Q3    1   0.1620  0.8404  0.9129  11.00000  0.05    0.13
Q4    1   0.7911  0.6063  0.7995  11.00000  0.05    0.12
Q5    1   0.3629  0.8064  0.8207  11.00000  0.05    0.12
Q6    1   0.1861  0.8835  0.7594  11.00000  0.05    0.12
Q7    1   0.7244  0.8777  0.7551  11.00000  0.05    0.11
Q8    1   0.4283  1.1155  0.9864  11.00000  0.05    0.11
Q9    1  -0.0243  1.0634  0.9489  11.00000  0.05    0.11
Q10   1   0.5339  1.1197  1.1389  11.00000  0.05    0.11
Q11   1   0.4844  0.8439  0.7932  11.00000  0.05    0.11
Q12   1   0.6526  0.6408  0.8201  11.00000  0.05    0.10
Q13   1   0.2148  0.7632  0.8402  11.00000  0.05    0.10
Q14   1   0.7943  0.6190  0.8558  11.00000  0.05    0.10
Q15   1  -0.0054  0.8801  1.0579  11.00000  0.05    0.10
Q16   1   0.0432  0.7347  0.8402  11.00000  0.05    0.10
Q17   1   0.8843  1.1122  0.8350  11.00000  0.05    0.10
Q18   1   0.7013  0.7143  0.7225  11.00000  0.05    0.10
Q19   1   0.2389  0.7969  0.9420  11.00000  0.05    0.10
Q20   1   0.7748  0.8012  0.8207  11.00000  0.05    0.10
;
