# Supplementary material for: 1,5-Anhydro-3,6-di-O-benzyl-2-de­oxy-1,2-C-dichloro­methyl­ene-d-glycero-d-gulo-hexitol
Source: Acta Crystallogr Sect E Struct Rep Online. 2011 Oct 8;67(Pt 11):o2888. doi: 10.1107/S1600536811040815 (PMC3247618; doi:10.1107/S1600536811040815)
Supplement: Supplementary file 2 [file e-67-o2888-Isup2.hkl]

#
# h,k,l, Fc-squared, Fo-squared, sigma(Fo-squared) and status flag
#
data_I
_shelx_title ' cu_11cn_hk2_0m in P2(1)2(1)2(1)'
_shelx_refln_list_code          4
_shelx_F_calc_maximum      220.02
_exptl_crystal_F_000       856.00
_reflns_d_resolution_high  0.8510
 
loop_
 _symmetry_equiv_pos_as_xyz
 'x, y, z'
 'x+1/2, -y+1/2, -z'
 '-x, y+1/2, -z+1/2'
 '-x+1/2, -y, z+1/2'
 
_cell_length_a     5.2985
_cell_length_b    18.8511
_cell_length_c    19.5973
_cell_angle_alpha  90.000
_cell_angle_beta   90.000
_cell_angle_gamma  90.000
 
_shelx_F_squared_multiplier     1.000
 
loop_
 _refln_index_h
 _refln_index_k
 _refln_index_l
 _refln_F_squared_calc
 _refln_F_squared_meas
 _refln_F_squared_sigma
 _refln_observed_status
   2   0   0     2244.38     2075.86     76.45 o
   4   0   0     4828.27     4828.47    137.53 o
   1   1   0    10291.30    10074.30    295.20 o
   2   1   0      563.82      550.58     16.96 o
   3   1   0       16.93       27.67      4.40 o
   4   1   0       35.36       45.96      4.04 o
   5   1   0      782.45      758.46     31.71 o
   1   2   0     1651.27     1599.57     49.77 o
   2   2   0      354.41      333.06     13.54 o
   3   2   0     8612.96     9053.84    218.50 o
   4   2   0      588.91      559.92     14.38 o
   5   2   0     2874.45     2912.32     73.43 o
   1   3   0     2294.74     2227.90     83.36 o
   2   3   0     2392.63     2453.88     64.18 o
   3   3   0     3106.13     3295.21     82.59 o
   4   3   0      202.85      185.69      8.32 o
   5   3   0      126.54      113.20      8.07 o
   1   4   0     3460.58     3369.67    124.83 o
   2   4   0     1882.15     1884.81     50.43 o
   3   4   0      599.60      604.59     19.86 o
   4   4   0      265.55      283.80     10.52 o
   5   4   0        4.63       10.31      4.72 o
   1   5   0      231.24      227.95      6.79 o
   2   5   0     4825.95     5050.36    113.62 o
   3   5   0      840.25      838.15     19.88 o
   4   5   0      341.80      310.61      9.75 o
   5   5   0      110.81      124.61      9.66 o
   0   6   0     1069.17     1031.04     32.83 o
   1   6   0     2049.52     1874.60     43.68 o
   2   6   0     5793.08     5902.08    133.01 o
   3   6   0      561.78      537.28     14.32 o
   4   6   0       41.08       39.68      4.61 o
   5   6   0       53.01       54.66      8.35 o
   1   7   0      109.62      103.32      5.30 o
   2   7   0     2723.44     2380.96     52.08 o
   3   7   0        0.12        0.28      2.18 o
   4   7   0      508.21      464.42     15.23 o
   5   7   0       10.84       10.28      4.27 o
   0   8   0      586.92      553.20     25.54 o
   1   8   0     5006.22     5170.23    123.18 o
   2   8   0      183.75      197.76      9.02 o
   3   8   0     1672.77     1751.95     31.97 o
   4   8   0      162.13      146.40      8.48 o
   5   8   0     1446.04     1462.97     39.82 o
   1   9   0     3466.85     3759.41    118.47 o
   2   9   0      227.48      203.60      7.91 o
   3   9   0      274.22      264.83      8.12 o
   4   9   0       94.15       90.04      8.03 o
   5   9   0        3.45       13.32      4.29 o
   0  10   0     1336.98     1282.08     53.71 o
   1  10   0       28.17       34.12      5.79 o
   2  10   0     3196.23     3154.14     68.85 o
   3  10   0      330.02      365.32     10.17 o
   4  10   0      136.65      135.35     10.38 o
   5  10   0      532.30      548.36     26.80 o
   1  11   0      768.30      816.14     35.97 o
   2  11   0      537.84      530.88     12.65 o
   3  11   0      432.09      447.09     12.54 o
   4  11   0      392.02      349.95     16.73 o
   5  11   0       36.77       30.48      7.57 o
   0  12   0     2909.71     2919.57     88.33 o
   1  12   0      269.26      236.49     10.43 o
   2  12   0      367.06      338.72     10.30 o
   3  12   0      159.39      156.28      8.13 o
   4  12   0      363.56      382.12     17.50 o
   5  12   0       69.48       70.85      9.15 o
   1  13   0        6.14        4.46      3.40 o
   2  13   0       15.63       14.11      3.96 o
   3  13   0        3.39        3.90      4.65 o
   4  13   0      278.27      293.08     18.63 o
   5  13   0       50.60       54.19     10.19 o
   0  14   0      578.36      582.35     29.40 o
   1  14   0       24.62       23.43      4.60 o
   2  14   0      707.92      678.31     18.17 o
   3  14   0      228.54      234.98     17.52 o
   4  14   0      161.67      204.98     15.49 o
   1  15   0      486.85      453.15     15.17 o
   2  15   0      111.46      105.50      8.48 o
   3  15   0      109.84       82.72     10.00 o
   4  15   0      442.63      485.12     24.51 o
   0  16   0      203.14      205.87     18.12 o
   1  16   0     1142.82     1137.45     35.93 o
   2  16   0      225.65      214.00     10.61 o
   3  16   0      241.60      287.98     15.95 o
   4  16   0       50.71       48.60     12.97 o
   1  17   0        0.34       -3.16      4.65 o
   2  17   0       64.48       57.06     10.72 o
   3  17   0      781.01      769.58     27.84 o
   0  18   0       42.32       31.03     14.82 o
   1  18   0        3.21       -0.23      6.57 o
   2  18   0       46.72       60.84      8.71 o
   3  18   0        3.25       -0.38      5.07 o
   1  19   0       51.85       52.17     10.94 o
   2  19   0      283.24      301.56     26.40 o
   3  19   0       80.78       78.26     11.35 o
   0  20   0      935.52      951.87     58.83 o
   1  20   0       32.59       32.99      9.23 o
   2  20   0       85.65       78.30      8.01 o
   1  21   0       10.32        5.89      6.71 o
   0  22   0       12.90       13.43      9.26 o
   1   0   1     2211.25     2134.67     77.89 o
   2   0   1     1447.17     1388.44     35.38 o
   3   0   1      639.24      635.22     19.53 o
   4   0   1      881.29      921.98     25.02 o
   5   0   1     2355.18     2500.45     92.20 o
  -5   1   1      124.82      117.54      7.53 o
  -4   1   1      673.59      686.24     17.75 o
  -3   1   1       31.46       38.69      4.39 o
  -2   1   1     1394.39     1395.65     36.63 o
  -1   1   1     6008.10     5580.76    202.28 o
   1   1   1     5742.58     5477.80    142.84 o
   2   1   1     1474.94     1480.16     44.20 o
   3   1   1       75.14       76.33      7.11 o
   4   1   1      698.82      687.12     17.64 o
   5   1   1      165.16      183.84     24.55 o
  -5   2   1      431.13      410.96     15.87 o
  -4   2   1      662.67      696.17     19.85 o
  -3   2   1     1751.37     1802.49     43.12 o
  -2   2   1     2114.16     2067.68     49.41 o
  -1   2   1     7895.17     8000.02    269.75 o
   0   2   1     4728.50     4354.22    142.12 o
   1   2   1     7171.48     6951.26    217.18 o
   2   2   1     1936.54     1872.87     57.01 o
   3   2   1     1815.38     1850.49     47.59 o
   4   2   1      685.25      688.24     17.88 o
   5   2   1      351.30      350.81     12.60 o
  -5   3   1      763.15      759.76     26.44 o
  -4   3   1      231.87      207.98      9.83 o
  -3   3   1      972.04     1010.53     25.23 o
  -2   3   1      280.37      272.25     12.17 o
  -1   3   1     1049.46     1004.65     39.11 o
   1   3   1     1023.72      990.27     27.49 o
   2   3   1      249.19      242.77      8.44 o
   3   3   1      890.88      924.37     30.35 o
   4   3   1      269.28      248.35      9.23 o
   5   3   1      692.74      739.04     23.13 o
  -5   4   1      471.17      460.97     19.08 o
  -4   4   1      821.96      808.13     20.99 o
  -3   4   1       12.93       14.97      4.31 o
  -2   4   1     1000.48      943.34     27.82 o
  -1   4   1     8854.07     8274.04    360.13 o
   1   4   1     7859.11     7747.81    192.25 o
   2   4   1     1056.00     1014.95     25.13 o
   3   4   1       15.14       16.77      2.54 o
   4   4   1      664.19      639.02     17.42 o
   5   4   1      488.12      485.68     18.12 o
  -5   5   1       68.54       66.58      7.69 o
  -4   5   1      499.50      483.27     15.66 o
  -3   5   1      156.10      154.31      6.46 o
  -2   5   1     1185.92     1229.03     31.94 o
  -1   5   1       79.15       83.81      6.31 o
   0   5   1     4969.02     4563.76    164.55 o
   1   5   1       70.54       80.05      4.08 o
   2   5   1     1375.26     1401.71     32.22 o
   3   5   1      179.40      175.33      7.91 o
   4   5   1      448.49      442.16     13.33 o
   5   5   1       78.79       76.23      6.66 o
  -5   6   1       25.61       18.93      5.64 o
  -4   6   1      619.50      596.75     17.88 o
  -3   6   1      248.64      289.99      8.64 o
  -2   6   1     1616.41     1768.47     40.69 o
  -1   6   1      162.88      174.38      7.65 o
   0   6   1      869.34      859.70     25.24 o
   1   6   1      229.59      245.91      6.99 o
   2   6   1     1824.33     1969.50     44.52 o
   3   6   1      203.88      248.65      9.36 o
   4   6   1      632.49      600.38     17.82 o
   5   6   1       17.48       17.88      4.56 o
  -5   7   1       59.00       63.19      6.85 o
  -4   7   1      305.53      330.34     12.15 o
  -3   7   1      516.50      480.88     11.41 o
  -2   7   1      289.50      322.08     14.21 o
  -1   7   1      322.68      328.19     11.40 o
   0   7   1       35.38       38.65      3.42 o
   1   7   1      238.54      258.81      9.08 o
   2   7   1      338.49      342.14     11.04 o
   3   7   1      439.70      425.59     11.76 o
   4   7   1      292.13      297.05     11.76 o
   5   7   1       67.10       79.98      7.27 o
  -5   8   1      103.64       94.64      9.19 o
  -4   8   1      199.14      201.09      9.70 o
  -3   8   1      242.96      241.94      7.21 o
  -2   8   1      756.02      752.19     17.96 o
  -1   8   1      727.85      633.04     18.13 o
   0   8   1     2185.91     2029.59     48.36 o
   1   8   1      754.71      643.14     19.97 o
   2   8   1      885.24      837.19     26.34 o
   3   8   1      252.52      255.58      7.92 o
   4   8   1      182.87      182.25     10.26 o
   5   8   1      100.42       93.33      8.09 o
  -5   9   1        9.95        5.42      5.09 o
  -4   9   1      161.10      171.31     10.57 o
  -3   9   1       37.11       43.20      3.93 o
  -2   9   1        6.27       10.74      3.10 o
  -1   9   1      655.68      709.77     21.32 o
   0   9   1     1612.96     1622.84     39.84 o
   1   9   1      610.77      652.82     25.81 o
   2   9   1       28.81       29.45      4.14 o
   3   9   1       45.20       51.26      4.09 o
   4   9   1      165.97      181.07     11.45 o
   5   9   1        3.56       -0.72      4.21 o
  -5  10   1      630.77      668.84     31.09 o
  -4  10   1      103.11      117.50      9.06 o
  -3  10   1      543.84      527.70     13.27 o
  -2  10   1      710.16      705.50     18.80 o
  -1  10   1      514.04      509.41     18.29 o
   0  10   1     1439.38     1354.76     34.41 o
   1  10   1      582.18      598.22     22.28 o
   2  10   1      765.12      743.29     21.22 o
   3  10   1      628.67      605.68     13.60 o
   4  10   1      106.05      122.24     10.02 o
   5  10   1      681.98      713.54     31.40 o
  -5  11   1       81.48       78.70      9.76 o
  -4  11   1       12.67       18.72      5.38 o
  -3  11   1      580.93      558.76     13.10 o
  -2  11   1      810.69      827.16     20.12 o
  -1  11   1      357.09      353.24     13.61 o
   0  11   1      352.34      330.93     11.79 o
   1  11   1      308.61      302.73     15.98 o
   2  11   1      789.67      826.50     18.56 o
   3  11   1      465.48      451.65     12.32 o
   4  11   1       12.55       16.76      5.72 o
   5  11   1       64.29       51.93      8.68 o
  -5  12   1      521.09      566.45     25.70 o
  -4  12   1      272.72      248.82     13.84 o
  -3  12   1     1088.86     1037.49     28.50 o
  -2  12   1      340.69      333.30     11.10 o
  -1  12   1     1712.84     1697.51     38.95 o
   0  12   1      878.68      875.68     21.83 o
   1  12   1     1684.22     1721.98     43.78 o
   2  12   1      353.70      352.64     10.53 o
   3  12   1     1112.48     1068.41     27.31 o
   4  12   1      249.31      232.19     16.81 o
   5  12   1      499.55      531.32     25.37 o
  -5  13   1      151.85      151.46     15.29 o
  -4  13   1      136.25      145.66     13.98 o
  -3  13   1       76.12       68.55      7.33 o
  -2  13   1      376.54      360.68     12.12 o
  -1  13   1      131.23      133.39      7.25 o
   0  13   1       20.05       29.50      4.09 o
   1  13   1      150.63      162.10      7.74 o
   2  13   1      398.13      377.41     11.28 o
   3  13   1       83.61       73.60      7.56 o
   4  13   1      150.00      156.25     14.23 o
   5  13   1      141.44      151.00     15.29 o
  -4  14   1      113.80      107.07     15.05 o
  -3  14   1      468.69      478.48     20.94 o
  -2  14   1     2035.07     1930.52     45.83 o
  -1  14   1      580.24      554.56     17.06 o
   0  14   1      521.85      522.73     15.84 o
   1  14   1      624.11      581.60     17.26 o
   2  14   1     2090.94     2037.56     42.63 o
   3  14   1      417.28      432.09     18.40 o
   4  14   1      125.72      118.06     12.25 o
  -4  15   1      167.99      186.52     13.98 o
  -3  15   1      116.41      141.33     10.63 o
  -2  15   1      418.67      391.04     13.09 o
  -1  15   1      120.62      119.98      8.15 o
   0  15   1      110.54      104.29      9.43 o
   1  15   1      145.28      147.61      8.59 o
   2  15   1      431.14      403.91     15.46 o
   3  15   1       91.80      112.01     11.23 o
   4  15   1      161.52      163.38     13.71 o
  -4  16   1      711.50      744.76     31.72 o
  -3  16   1       83.11       86.38      9.79 o
  -2  16   1      423.26      409.61     14.74 o
  -1  16   1       92.27       95.83      9.21 o
   0  16   1       21.19       22.11      5.99 o
   1  16   1      127.89      146.25      9.74 o
   2  16   1      448.55      436.09     14.95 o
   3  16   1       73.79       77.03     11.46 o
   4  16   1      614.02      672.47     31.09 o
  -3  17   1       89.59       94.82     11.17 o
  -2  17   1      405.78      383.25     21.77 o
  -1  17   1     1077.05     1049.03     30.82 o
   0  17   1        1.99        0.66      5.03 o
   1  17   1     1130.61     1112.21     34.64 o
   2  17   1      419.27      360.68     18.48 o
   3  17   1       87.10       90.50     10.55 o
  -3  18   1       31.55       35.45      6.84 o
  -2  18   1       66.39       67.29      9.64 o
  -1  18   1     1060.21     1028.45     36.67 o
   0  18   1      551.67      560.94     30.79 o
   1  18   1      939.07      945.51     39.17 o
   2  18   1       56.33       70.12      8.98 o
   3  18   1       39.86       35.28      6.69 o
  -3  19   1      102.52      118.34     10.97 o
  -2  19   1       32.90       34.32      7.19 o
  -1  19   1        1.17       10.81      8.35 o
   0  19   1       17.82        8.47      8.77 o
   1  19   1        2.09        2.73      6.08 o
   2  19   1       38.95       29.04      7.98 o
   3  19   1      102.33      133.64     11.74 o
  -2  20   1      432.95      457.13     18.14 o
  -1  20   1      408.75      444.49     23.85 o
   0  20   1     2611.86     2743.04    138.96 o
   1  20   1      378.95      379.33     22.72 o
   2  20   1      427.69      471.86     22.29 o
  -1  21   1       53.42       62.86      8.16 o
   0  21   1      211.10      239.05     20.38 o
   1  21   1       63.54       54.26      9.35 o
   0  22   1       77.01       76.38     10.65 o
   0   0   2     1194.91     1182.08     52.34 o
   1   0   2      166.33      144.76      4.77 o
   2   0   2     5874.13     5486.61    131.81 o
   3   0   2     1737.93     1704.13     40.48 o
   4   0   2      105.38      117.73      5.31 o
   5   0   2        6.27        4.63      7.23 o
  -5   1   2      236.90      226.09     11.16 o
  -4   1   2     1587.59     1645.67     32.23 o
  -3   1   2      490.32      459.51     13.73 o
  -2   1   2     1016.63     1036.38     26.71 o
  -1   1   2      514.97      493.69     13.74 o
   0   1   2        7.94       12.92      2.44 o
   1   1   2      495.88      487.55     11.62 o
   2   1   2      939.99      964.77     31.99 o
   3   1   2      461.75      422.82     13.42 o
   4   1   2     1535.35     1529.31     31.82 o
   5   1   2      290.15      293.67     27.79 o
  -5   2   2      945.47      932.65     30.93 o
  -4   2   2     1009.25     1051.12     27.81 o
  -3   2   2      347.26      350.74     11.35 o
  -2   2   2     3835.82     3841.56     86.98 o
  -1   2   2     3375.76     3307.83     94.51 o
   0   2   2     3046.32     2843.09    125.06 o
   1   2   2     3376.03     3338.77     83.51 o
   2   2   2     4009.90     4014.48    100.12 o
   3   2   2      286.39      286.06     11.84 o
   4   2   2     1088.48     1075.67     22.76 o
   5   2   2      857.10      892.81     36.49 o
  -5   3   2      700.94      661.03     20.92 o
  -4   3   2      797.19      775.08     20.21 o
  -3   3   2      723.02      725.27     23.40 o
  -2   3   2     1266.95     1232.91     29.25 o
  -1   3   2    48408.26    44692.18   1231.01 o
   0   3   2       55.19       47.71      6.48 o
   1   3   2    47579.25    43632.84   1229.84 o
   2   3   2     1258.15     1205.07     29.97 o
   3   3   2      799.98      793.93     19.58 o
   4   3   2      811.75      801.45     17.95 o
   5   3   2      769.18      780.62     30.03 o
  -6   4   2      513.36      516.93     25.94 o
  -5   4   2      236.68      233.65     12.13 o
  -4   4   2       71.97       72.58      4.79 o
  -3   4   2     1523.59     1603.14     35.04 o
  -2   4   2     5936.48     6269.56    123.81 o
  -1   4   2    18419.53    17634.67    500.65 o
   0   4   2     2612.55     2358.27     64.18 o
   1   4   2    18836.75    17905.29    436.58 o
   2   4   2     5771.25     6069.54    160.23 o
   3   4   2     1242.44     1278.29     33.56 o
   4   4   2      122.08      115.53      8.23 o
   5   4   2      175.20      183.29      9.01 o
  -5   5   2       45.96       53.12      6.99 o
  -4   5   2     1836.75     1811.81     43.24 o
  -3   5   2      343.69      364.48     10.30 o
  -2   5   2     4165.53     4594.18     80.91 o
  -1   5   2     2837.49     2887.00     61.99 o
   0   5   2       43.25       40.71      3.79 o
   1   5   2     3027.35     3002.88     68.12 o
   2   5   2     4060.73     4419.65    103.76 o
   3   5   2      299.37      306.06     11.98 o
   4   5   2     1818.22     1778.58     35.82 o
   5   5   2       37.87       34.40      5.02 o
  -5   6   2       65.99       72.29      7.24 o
  -4   6   2      496.08      507.20     15.87 o
  -3   6   2     1206.20     1214.25     24.18 o
  -2   6   2     6459.20     6793.03    131.03 o
  -1   6   2     3696.24     3739.31     79.78 o
   0   6   2       86.06       90.42      5.74 o
   1   6   2     3936.75     3839.28     85.95 o
   2   6   2     6751.49     7085.08    157.22 o
   3   6   2     1187.54     1195.25     27.56 o
   4   6   2      478.29      489.26     15.69 o
   5   6   2       52.63       53.16      6.08 o
  -5   7   2      161.69      156.32     10.03 o
  -4   7   2      451.84      455.70     15.26 o
  -3   7   2      109.33      103.75      4.94 o
  -2   7   2     2174.64     2287.07     42.37 o
  -1   7   2     5056.28     4970.44    103.70 o
   0   7   2       35.05       30.87      4.04 o
   1   7   2     4943.62     4893.36    125.64 o
   2   7   2     2227.32     2171.87     60.99 o
   3   7   2      120.89      121.46      5.17 o
   4   7   2      457.87      462.02     15.19 o
   5   7   2      208.62      184.69     10.14 o
  -5   8   2      305.86      289.33     12.70 o
  -4   8   2        3.18        3.67      3.95 o
  -3   8   2      898.62      852.39     17.92 o
  -2   8   2     1008.26     1058.41     22.70 o
  -1   8   2     1669.95     1661.76     36.47 o
   0   8   2      166.09      183.95      6.71 o
   1   8   2     1568.43     1559.39     43.73 o
   2   8   2      964.18      958.98     33.23 o
   3   8   2      943.02      905.36     18.92 o
   4   8   2        2.00        6.45      4.62 o
   5   8   2      263.15      259.57     12.80 o
  -5   9   2      206.33      204.05     12.03 o
  -4   9   2      170.93      188.37     10.82 o
  -3   9   2      815.31      773.90     17.73 o
  -2   9   2      773.44      753.42     18.32 o
  -1   9   2      300.92      285.14     10.14 o
   0   9   2     1779.67     1766.57     43.18 o
   1   9   2      261.92      260.06     16.21 o
   2   9   2      895.70      841.28     27.26 o
   3   9   2      960.12      969.93     20.57 o
   4   9   2      150.51      141.07     10.88 o
   5   9   2      198.08      188.76     12.76 o
  -5  10   2       27.24       34.21      9.03 o
  -4  10   2      505.98      475.78     18.51 o
  -3  10   2     1416.57     1379.50     26.42 o
  -2  10   2      995.63     1029.57     25.17 o
  -1  10   2       21.43       16.24      4.28 o
   0  10   2     2004.21     1884.24     46.29 o
   1  10   2       16.91       12.78      4.80 o
   2  10   2     1057.85     1061.57     43.32 o
   3  10   2     1390.95     1394.91     28.61 o
   4  10   2      552.88      529.58     28.42 o
   5  10   2       27.17       30.11      9.73 o
  -5  11   2      348.21      347.47     19.44 o
  -4  11   2       81.15       69.23      7.96 o
  -3  11   2      178.65      166.76      8.61 o
  -2  11   2      179.08      199.15      7.19 o
  -1  11   2     1255.94     1230.62     29.29 o
   0  11   2      487.20      519.45     17.96 o
   1  11   2     1321.68     1275.00     49.54 o
   2  11   2      148.30      159.66      7.19 o
   3  11   2      170.69      158.85      7.34 o
   4  11   2       69.02       57.38      7.59 o
   5  11   2      335.60      353.88     26.40 o
  -5  12   2      516.59      546.70     25.19 o
  -4  12   2      529.78      526.26     22.06 o
  -3  12   2      187.75      196.68      8.92 o
  -2  12   2     1419.28     1405.07     28.58 o
  -1  12   2      215.35      207.67      9.05 o
   0  12   2     1519.46     1506.09     38.67 o
   1  12   2      251.88      235.15     10.58 o
   2  12   2     1430.40     1409.98     33.40 o
   3  12   2      159.01      157.32      9.03 o
   4  12   2      586.58      570.17     27.61 o
   5  12   2      533.04      535.42     25.05 o
  -4  13   2      651.07      624.86     24.38 o
  -3  13   2      462.35      457.62     13.83 o
  -2  13   2      234.48      224.50      9.00 o
  -1  13   2       31.26       31.14      4.36 o
   0  13   2      659.84      639.74     16.51 o
   1  13   2       50.72       53.51      6.42 o
   2  13   2      253.45      273.46     10.91 o
   3  13   2      446.62      440.29     18.20 o
   4  13   2      664.87      631.79     30.26 o
  -4  14   2      760.12      743.41     33.69 o
  -3  14   2      998.89      958.58     27.76 o
  -2  14   2     1502.15     1460.13     32.15 o
  -1  14   2      601.46      582.09     17.03 o
   0  14   2       29.22       27.57      4.69 o
   1  14   2      520.19      517.51     16.67 o
   2  14   2     1350.21     1350.64     33.78 o
   3  14   2     1108.59     1045.90     36.23 o
   4  14   2      737.56      726.86     37.06 o
  -4  15   2      117.77      108.04     11.34 o
  -3  15   2      254.31      254.96     13.66 o
  -2  15   2      223.34      219.86      9.67 o
  -1  15   2      346.38      339.76     12.59 o
   0  15   2      203.35      208.11     12.70 o
   1  15   2      289.71      291.39     12.25 o
   2  15   2      242.03      239.26     11.84 o
   3  15   2      275.68      271.56     15.68 o
   4  15   2       80.79       68.29      9.66 o
  -4  16   2       19.46        6.78      5.67 o
  -3  16   2       35.03       31.60      7.56 o
  -2  16   2      103.97      114.28      9.97 o
  -1  16   2      807.44      793.81     26.06 o
   0  16   2      112.51      103.96      9.43 o
   1  16   2      988.53     1005.47     30.54 o
   2  16   2       76.49       62.96      8.22 o
   3  16   2       38.38       52.14      9.81 o
   4  16   2       35.84       36.28      7.32 o
  -3  17   2       60.53       51.85      8.02 o
  -2  17   2       49.15       50.08      8.56 o
  -1  17   2      173.22      178.36     10.70 o
   0  17   2       84.99       81.01      8.73 o
   1  17   2      148.19      151.49     11.38 o
   2  17   2       40.79       39.28      7.91 o
   3  17   2       58.60       54.20      9.99 o
  -3  18   2      402.38      405.25     17.15 o
  -2  18   2      185.98      202.03     13.91 o
  -1  18   2      166.60      201.23     18.92 o
   0  18   2      270.15      260.97     20.78 o
   1  18   2      190.71      222.36     19.77 o
   2  18   2      171.09      146.81     11.89 o
   3  18   2      388.95      379.90     17.60 o
  -3  19   2      115.86      130.83     11.08 o
  -2  19   2      103.75      105.86      9.59 o
  -1  19   2      219.52      230.22     18.78 o
   0  19   2       39.08       41.50     10.55 o
   1  19   2      291.45      290.89     16.48 o
   2  19   2       76.31       68.16     10.09 o
   3  19   2       94.82       98.76     10.09 o
  -2  20   2       88.85       85.88      8.31 o
  -1  20   2       71.01       87.18     27.79 o
   0  20   2     1633.90     1730.85     66.32 o
   1  20   2       75.31       91.65     12.53 o
   2  20   2      128.56      122.84     10.91 o
  -1  21   2       14.92       19.13      6.21 o
   0  21   2       35.40       43.78      7.29 o
   1  21   2       11.94        1.25     10.19 o
   0  22   2      225.62      226.62     14.73 o
   1   0   3       99.72      110.68      4.57 o
   2   0   3     1063.88      949.37     29.15 o
   3   0   3      938.79      924.65     26.87 o
   4   0   3     1602.00     1662.64     30.98 o
   5   0   3      461.42      445.99     15.85 o
  -5   1   3      193.25      212.83     10.08 o
  -4   1   3       81.34       91.62      5.59 o
  -3   1   3      640.03      664.16     21.23 o
  -2   1   3       87.99       86.39      4.93 o
  -1   1   3     2098.88     2017.23     54.96 o
   0   1   3     4917.55     4894.16    150.99 o
   1   1   3     2320.76     2261.12     44.20 o
   2   1   3       57.76       47.69      7.36 o
   3   1   3      681.91      713.23     18.19 o
   4   1   3      102.36      103.18      5.13 o
   5   1   3      181.76      201.83     12.07 o
  -5   2   3      484.54      457.65     16.50 o
  -4   2   3      165.93      173.62      8.64 o
  -3   2   3     1848.18     1833.92     72.13 o
  -2   2   3      654.80      708.08     17.07 o
   0   2   3     2784.08     2811.68    106.30 o
   1   2   3      363.09      316.29      8.50 o
   2   2   3      553.08      601.81     16.89 o
   3   2   3     1766.60     1721.40     40.79 o
   4   2   3      215.41      212.43      6.55 o
   5   2   3      453.97      452.38     14.55 o
  -5   3   3      349.56      345.33     21.73 o
  -4   3   3      933.58      946.43     22.96 o
  -3   3   3      443.22      503.18     21.06 o
  -2   3   3       77.10       72.59      3.94 o
  -1   3   3     1490.88     1445.36     33.67 o
   0   3   3     1897.56     1823.60     82.45 o
   1   3   3     1499.84     1453.56     33.53 o
   2   3   3       72.64       70.28      4.50 o
   3   3   3      539.69      558.16     16.39 o
   4   3   3     1007.72      985.81     19.71 o
   5   3   3      386.14      373.77     13.66 o
  -6   4   3      191.12      178.79     11.58 o
  -5   4   3        6.79        4.61      4.51 o
  -4   4   3      163.14      159.93      7.44 o
  -3   4   3     2265.01     2349.07     59.51 o
  -2   4   3      760.33      741.89     16.51 o
  -1   4   3     2814.02     2738.95     67.74 o
   0   4   3     1510.98     1490.24     39.38 o
   1   4   3     2892.92     2809.18     53.92 o
   2   4   3      800.18      767.13     19.99 o
   3   4   3     2198.54     2218.38     67.17 o
   4   4   3      231.23      220.80      7.34 o
   5   4   3       13.67       10.69      3.67 o
  -5   5   3      127.16      119.69      8.52 o
  -4   5   3      262.89      260.65     10.74 o
  -3   5   3      230.96      214.35      8.66 o
  -2   5   3       98.90      119.91      5.04 o
  -1   5   3     8765.55     8802.74    177.64 o
   0   5   3       84.80       95.77      5.69 o
   1   5   3     8396.88     8357.11    192.62 o
   2   5   3       86.91      101.33      5.86 o
   3   5   3      279.86      261.63     15.43 o
   4   5   3      284.96      276.09      7.82 o
   5   5   3      122.43      111.60      9.00 o
  -5   6   3       66.35       70.86      7.05 o
  -4   6   3      426.98      425.94     14.96 o
  -3   6   3     2097.70     2043.14     36.03 o
  -2   6   3     5362.28     5720.69    101.33 o
  -1   6   3     1119.38     1208.51     27.99 o
   0   6   3      107.32      119.73      6.90 o
   1   6   3     1223.11     1283.12     30.04 o
   2   6   3     5221.72     5453.69    128.57 o
   3   6   3     2098.57     2095.14     48.87 o
   4   6   3      504.49      491.36     14.73 o
   5   6   3       59.11       69.74      7.65 o
  -5   7   3      190.91      197.74     10.98 o
  -4   7   3     1055.91     1048.94     28.27 o
  -3   7   3      666.11      673.93     13.25 o
  -2   7   3     1215.68     1258.31     24.79 o
  -1   7   3     2377.38     2333.76     51.68 o
   0   7   3     1239.29     1203.41     33.26 o
   1   7   3     2533.93     2490.17     70.53 o
   2   7   3     1179.87     1182.83     31.36 o
   3   7   3      564.50      597.19     14.05 o
   4   7   3     1069.37     1068.77     27.75 o
   5   7   3      200.57      217.57     12.93 o
  -5   8   3      101.52      125.81      9.00 o
  -4   8   3     1213.32     1206.89     31.16 o
  -3   8   3      293.47      291.79      8.72 o
  -2   8   3     2452.02     2476.28     47.18 o
  -1   8   3      244.02      240.70      8.67 o
   0   8   3     1517.69     1553.91     42.30 o
   1   8   3      303.72      295.36     11.86 o
   2   8   3     2179.21     2104.61     61.03 o
   3   8   3      331.16      325.50      9.61 o
   4   8   3     1130.45     1121.29     38.75 o
   5   8   3       93.09      123.59     10.47 o
  -5   9   3      397.43      413.24     18.00 o
  -4   9   3      340.60      340.91     13.50 o
  -3   9   3      656.18      627.24     13.79 o
  -2   9   3      945.18      942.42     21.58 o
  -1   9   3     2953.13     2993.32     70.64 o
   0   9   3      715.69      772.78     21.10 o
   1   9   3     2873.85     3039.47    117.91 o
   2   9   3      948.58      930.03     40.04 o
   3   9   3      707.40      673.64     17.53 o
   4   9   3      388.89      399.47     19.59 o
   5   9   3      413.48      404.83     28.72 o
  -5  10   3      305.13      303.70     18.53 o
  -4  10   3       68.34       71.05      7.62 o
  -3  10   3     1776.77     1726.43     31.25 o
  -2  10   3      304.55      277.98      8.94 o
  -1  10   3     1157.08     1100.20     33.85 o
   0  10   3      249.90      274.14     10.37 o
   1  10   3     1265.17     1314.68     50.60 o
   2  10   3      297.24      266.85     12.43 o
   3  10   3     1631.53     1600.93     42.43 o
   4  10   3       58.60       81.51      8.53 o
   5  10   3      317.81      331.18     25.01 o
  -5  11   3      105.78       92.61     10.14 o
  -4  11   3      127.28      125.13     10.01 o
  -3  11   3      827.66      810.11     17.74 o
  -2  11   3     1177.01     1150.25     21.60 o
  -1  11   3      118.33      130.41      7.77 o
   0  11   3      430.65      409.42     14.12 o
   1  11   3      118.52      108.02      7.98 o
   2  11   3     1004.86      991.87     26.15 o
   3  11   3      812.44      803.90     21.99 o
   4  11   3      141.55      148.98     13.38 o
   5  11   3      113.76      111.63     14.82 o
  -5  12   3      109.02       85.69      9.43 o
  -4  12   3       41.77       63.16      8.18 o
  -3  12   3      602.27      594.57     16.63 o
  -2  12   3      246.01      236.86      8.09 o
  -1  12   3      339.82      333.98     11.99 o
   0  12   3      108.39      111.27      7.21 o
   1  12   3      378.07      383.54     13.80 o
   2  12   3      210.09      207.88      9.78 o
   3  12   3      621.18      628.19     19.92 o
   4  12   3       54.82       83.53     10.79 o
   5  12   3       87.28       82.91     12.97 o
  -4  13   3      406.03      418.51     18.68 o
  -3  13   3       33.94       32.77      5.02 o
  -2  13   3      109.92      107.87      6.18 o
  -1  13   3      644.77      615.95     19.53 o
   0  13   3      723.20      714.58     17.96 o
   1  13   3      603.70      598.50     26.13 o
   2  13   3      128.96      133.18      8.12 o
   3  13   3       31.20       23.63      6.01 o
   4  13   3      462.66      457.68     23.70 o
  -4  14   3       45.02       46.51      8.44 o
  -3  14   3      885.45      828.72     22.66 o
  -2  14   3     1112.87     1117.19     25.78 o
  -1  14   3       69.70       60.36      6.00 o
   0  14   3        1.51        3.44      4.10 o
   1  14   3       57.10       55.08      6.65 o
   2  14   3      959.03      985.23     26.88 o
   3  14   3      998.12      944.01     33.10 o
   4  14   3       25.01       33.33      7.78 o
  -4  15   3      553.73      565.73     26.98 o
  -3  15   3      699.98      663.48     25.66 o
  -2  15   3       20.92       21.61      4.44 o
  -1  15   3      325.52      310.64     12.49 o
   0  15   3       87.54       95.83      9.18 o
   1  15   3      329.03      335.18     12.85 o
   2  15   3       19.46       22.25      4.92 o
   3  15   3      633.05      585.85     25.20 o
   4  15   3      558.01      566.68     27.13 o
  -4  16   3      138.52      135.91     10.98 o
  -3  16   3       55.86       64.84      9.07 o
  -2  16   3      115.31      114.99     10.08 o
  -1  16   3      819.46      775.58     27.98 o
   0  16   3      340.54      334.60     16.06 o
   1  16   3      860.71      862.28     28.41 o
   2  16   3      109.72      111.05      9.95 o
   3  16   3       88.01       93.34     11.95 o
   4  16   3      156.03      164.26     12.25 o
  -3  17   3      391.52      372.04     17.37 o
  -2  17   3       10.99        8.71      5.87 o
  -1  17   3     1961.54     1928.52     75.65 o
   0  17   3       14.47       13.60      5.71 o
   1  17   3     2080.04     2009.08     56.37 o
   2  17   3        9.91        7.81      6.21 o
   3  17   3      388.54      370.51     21.26 o
  -3  18   3       35.84       34.32      6.55 o
  -2  18   3       21.85       24.62      6.38 o
  -1  18   3       30.16       33.18     13.20 o
   0  18   3      448.02      402.94     25.38 o
   1  18   3       31.89       36.73      8.44 o
   2  18   3        6.84       15.02      7.78 o
   3  18   3       28.68       23.38      6.06 o
  -3  19   3      362.64      350.05     18.45 o
  -2  19   3       53.13       45.32      7.49 o
  -1  19   3       44.95       39.90     10.15 o
   0  19   3       41.94       30.12     10.31 o
   1  19   3       45.03       44.95      8.19 o
   2  19   3       51.49       52.45      9.01 o
   3  19   3      389.34      380.28     25.01 o
  -2  20   3       45.37       51.96      6.80 o
  -1  20   3      364.11      396.34     18.33 o
   0  20   3      167.80      166.85     12.45 o
   1  20   3      385.57      383.49     22.39 o
   2  20   3       31.07       34.09      7.23 o
  -1  21   3      371.46      369.72     16.60 o
   0  21   3     1266.19     1224.44     46.20 o
   1  21   3      398.81      411.45     20.93 o
   0   0   4       52.62       36.59      6.48 o
   1   0   4     4198.72     4134.87     83.70 o
   2   0   4     1222.96     1262.10     33.14 o
   3   0   4      330.22      344.50     10.81 o
   4   0   4      839.79      849.33     18.35 o
   5   0   4     2217.57     2187.21     64.97 o
  -5   1   4      339.35      336.35     17.56 o
  -4   1   4      330.36      338.05      9.29 o
  -3   1   4     1689.24     1681.54     44.71 o
  -2   1   4      451.55      460.00     15.44 o
  -1   1   4     5180.20     4857.90    123.22 o
   0   1   4    20561.92    20376.45    623.29 o
   1   1   4     4931.42     4785.75     97.25 o
   2   1   4      537.65      563.81     16.13 o
   3   1   4     1752.13     1714.75     39.89 o
   4   1   4      316.42      318.15      9.69 o
   5   1   4      306.33      312.01     11.56 o
  -5   2   4       71.47       75.92     11.35 o
  -4   2   4       22.19       27.99      4.99 o
  -3   2   4       81.11       86.66      7.23 o
  -2   2   4       90.75       84.55      4.84 o
  -1   2   4     1253.35     1151.96     23.69 o
   0   2   4        6.86        6.56      2.70 o
   1   2   4     1271.23     1178.39     24.43 o
   2   2   4       68.35       65.13      4.78 o
   3   2   4       78.13       85.10      5.24 o
   4   2   4       60.48       62.35      3.60 o
   5   2   4       74.30       78.86      4.76 o
  -5   3   4       79.49       74.19     11.21 o
  -4   3   4      847.05      838.32     18.46 o
  -3   3   4       80.30       80.34      9.16 o
  -2   3   4      631.63      608.92     14.16 o
  -1   3   4     5288.74     5119.40    135.75 o
   0   3   4     3194.51     3038.04     77.46 o
   1   3   4     5644.17     5536.30     98.89 o
   2   3   4      706.77      680.84     19.57 o
   3   3   4      122.72      105.39      6.14 o
   4   3   4      818.53      799.90     16.56 o
   5   3   4       76.06       80.40      4.82 o
  -5   4   4      261.77      264.60     12.05 o
  -4   4   4      100.35       86.67      4.84 o
  -3   4   4     1889.96     1861.76     50.72 o
  -2   4   4     1306.23     1388.56     27.72 o
  -1   4   4      326.19      324.33      8.41 o
   0   4   4     2777.68     2564.66     65.73 o
   1   4   4      299.12      298.98      8.58 o
   2   4   4     1439.69     1536.16     35.41 o
   3   4   4     2077.90     2050.72     72.09 o
   4   4   4       86.07       78.75      4.09 o
   5   4   4      259.88      254.89     11.76 o
  -5   5   4      318.28      311.67     13.46 o
  -4   5   4     2318.99     2362.85     47.08 o
  -3   5   4      146.52      152.71      5.58 o
  -2   5   4      219.37      222.41      6.62 o
  -1   5   4      658.17      633.84     16.47 o
   0   5   4     4990.48     4839.45    122.65 o
   1   5   4      746.11      736.14     16.20 o
   2   5   4      156.64      171.70     10.51 o
   3   5   4      158.25      167.37      8.57 o
   4   5   4     2416.21     2431.20     46.44 o
   5   5   4      347.81      309.41     15.38 o
  -5   6   4      978.22     1033.50     30.83 o
  -4   6   4      139.97      139.19      7.90 o
  -3   6   4     1696.17     1738.65     30.28 o
  -2   6   4     3135.16     3185.67     58.67 o
  -1   6   4       83.71       79.15      5.62 o
   0   6   4      686.62      685.88     20.20 o
   1   6   4       85.82       84.14      5.56 o
   2   6   4     3177.00     3175.15     75.31 o
   3   6   4     1521.67     1607.27     36.29 o
   4   6   4      200.09      187.68      8.68 o
   5   6   4     1045.81     1075.27     41.10 o
  -5   7   4      207.88      205.74     10.92 o
  -4   7   4      517.14      548.35     16.45 o
  -3   7   4     1389.03     1347.73     23.28 o
  -2   7   4     3329.25     3478.68     66.40 o
  -1   7   4     2560.95     2563.83     55.48 o
   0   7   4     2035.27     1994.54     53.04 o
   1   7   4     2577.11     2556.52     76.12 o
   2   7   4     3227.81     3294.48     73.10 o
   3   7   4     1440.18     1442.46     29.29 o
   4   7   4      398.63      410.19     14.76 o
   5   7   4      202.21      202.17     12.76 o
  -5   8   4       48.61       45.57      6.09 o
  -4   8   4      212.00      196.98      9.99 o
  -3   8   4      147.75      152.46      6.06 o
  -2   8   4     1709.79     1717.19     35.91 o
  -1   8   4      935.73     1000.35     25.61 o
   0   8   4     4590.32     4637.84    131.37 o
   1   8   4      897.84      942.02     37.86 o
   2   8   4     1728.44     1747.45     55.13 o
   3   8   4      117.59      120.39      6.06 o
   4   8   4      213.54      185.61     11.87 o
   5   8   4       59.12       63.14      7.45 o
  -5   9   4       59.51       63.61      7.64 o
  -4   9   4      142.14      114.28      8.13 o
  -3   9   4     2244.80     2196.42     39.12 o
  -2   9   4      521.35      553.10     14.41 o
  -1   9   4     2565.48     2555.62     61.76 o
   0   9   4      100.66       51.59      5.21 o
   1   9   4     2604.68     2717.45    102.84 o
   2   9   4      513.11      512.17     25.82 o
   3   9   4     2186.83     2218.12     48.55 o
   4   9   4      142.82      122.63     10.07 o
   5   9   4       63.88       73.18     12.04 o
  -5  10   4       92.82       75.89      9.81 o
  -4  10   4      161.92      146.98     10.27 o
  -3  10   4     2019.21     2021.52     39.32 o
  -2  10   4      369.19      368.13      8.79 o
  -1  10   4       61.76       55.10      5.95 o
   0  10   4       30.43       30.99      4.34 o
   1  10   4       42.02       50.44      8.19 o
   2  10   4      327.57      316.70     11.50 o
   3  10   4     2189.36     2167.96     51.79 o
   4  10   4      205.69      202.61     16.68 o
   5  10   4      115.85       92.18     13.43 o
  -5  11   4      380.68      383.99     20.28 o
  -4  11   4      213.49      186.28     12.68 o
  -3  11   4     2432.16     2305.41     42.13 o
  -2  11   4      501.16      517.26     11.86 o
  -1  11   4     1177.36     1144.80     44.03 o
   0  11   4      202.50      189.13      8.87 o
   1  11   4     1184.70     1205.38     41.62 o
   2  11   4      446.81      478.54     16.35 o
   3  11   4     2140.52     2104.16     54.80 o
   4  11   4      250.42      232.01     16.52 o
   5  11   4      366.44      392.33     27.79 o
  -5  12   4      102.11      113.89     15.75 o
  -4  12   4      339.06      295.70     15.54 o
  -3  12   4       79.77       91.95      7.02 o
  -2  12   4      625.11      611.57     14.57 o
  -1  12   4      402.53      382.88     11.25 o
   0  12   4      261.64      252.79     10.49 o
   1  12   4      387.14      377.70     14.06 o
   2  12   4      656.31      637.53     18.01 o
   3  12   4      122.53      138.42     10.48 o
   4  12   4      371.82      333.59     19.76 o
   5  12   4      103.34      115.34     13.90 o
  -4  13   4      167.27      160.71     11.06 o
  -3  13   4      277.36      271.84     10.87 o
  -2  13   4      146.70      131.39      6.64 o
  -1  13   4      781.09      728.73     17.68 o
   0  13   4      981.75      929.60     22.18 o
   1  13   4      857.44      838.42     23.88 o
   2  13   4      219.35      211.91     13.60 o
   3  13   4      336.66      333.78     14.95 o
   4  13   4      174.33      154.89     13.71 o
  -4  14   4       14.21        8.73      6.33 o
  -3  14   4      112.88      111.56      8.35 o
  -2  14   4      407.78      400.13     12.43 o
  -1  14   4      786.74      788.86     24.52 o
   0  14   4       19.91       13.53      4.57 o
   1  14   4      728.44      755.45     26.61 o
   2  14   4      420.13      450.83     14.71 o
   3  14   4       79.15       75.58      9.71 o
   4  14   4       21.17       26.11      7.45 o
  -4  15   4      316.60      325.71     15.29 o
  -3  15   4      104.58      115.00     12.31 o
  -2  15   4      443.70      441.47     16.82 o
  -1  15   4     2106.80     2116.08     59.47 o
   0  15   4       77.73       80.60      8.88 o
   1  15   4     2196.21     2116.44     78.36 o
   2  15   4      464.38      471.33     15.32 o
   3  15   4      103.74      119.86     11.55 o
   4  15   4      312.34      304.18     18.16 o
  -4  16   4      221.01      208.95     13.52 o
  -3  16   4      988.98      932.76     32.92 o
  -2  16   4       95.30       92.45      8.48 o
  -1  16   4      334.36      337.02     18.82 o
   0  16   4      463.02      430.55     18.52 o
   1  16   4      336.91      343.10     14.81 o
   2  16   4      141.66      152.06     12.71 o
   3  16   4     1011.25      965.06     42.38 o
   4  16   4      194.42      189.23     18.30 o
  -3  17   4      334.96      321.56     15.77 o
  -2  17   4      203.29      207.33     13.04 o
  -1  17   4     1106.66     1113.68     48.42 o
   0  17   4      279.12      275.90     14.62 o
   1  17   4     1140.43     1139.33     40.70 o
   2  17   4      196.72      199.79     25.80 o
   3  17   4      290.31      282.23     18.45 o
  -3  18   4      266.75      266.12     13.62 o
  -2  18   4      130.03      138.70     10.37 o
  -1  18   4      160.81      144.49     16.13 o
   0  18   4       81.19       75.99     13.19 o
   1  18   4      184.88      180.42     13.98 o
   2  18   4      154.66      177.81     14.80 o
   3  18   4      276.39      299.16     17.14 o
  -2  19   4      516.14      520.87     20.59 o
  -1  19   4      154.15      166.48     12.91 o
   0  19   4      755.72      695.67     27.20 o
   1  19   4      150.35      148.68     12.26 o
   2  19   4      522.21      546.86     36.36 o
  -2  20   4      148.81      137.52     12.89 o
  -1  20   4      413.49      431.36     18.68 o
   0  20   4      207.47      222.68     14.00 o
   1  20   4      370.20      388.46     18.04 o
   2  20   4      153.96      160.18     11.89 o
  -1  21   4      114.26      111.11     11.56 o
   0  21   4       12.09        7.18      7.04 o
   1  21   4       95.22      108.55     11.41 o
   1   0   5    10659.68    10102.10    175.38 o
   2   0   5      507.21      488.23     12.31 o
   3   0   5        1.55        6.68      2.82 o
   4   0   5       82.10       77.48      5.22 o
   5   0   5       13.94       23.54      2.66 o
  -5   1   5      227.54      232.02     12.83 o
  -4   1   5      761.93      767.89     17.84 o
  -3   1   5     1132.71     1120.60     31.50 o
  -2   1   5     3125.46     3101.83     61.38 o
  -1   1   5      387.26      392.70     10.08 o
   0   1   5     2141.15     2176.54     53.36 o
   1   1   5      355.76      365.32      8.40 o
   2   1   5     3129.67     3161.84     72.75 o
   3   1   5     1100.44     1134.71     28.04 o
   4   1   5      831.81      809.47     21.27 o
   5   1   5      295.43      287.44      9.48 o
  -5   2   5      452.49      473.08     28.49 o
  -4   2   5     1082.60     1082.72     23.15 o
  -3   2   5      204.46      212.85      9.51 o
  -2   2   5     1981.10     2071.65     38.44 o
  -1   2   5     1364.77     1328.10     28.56 o
   0   2   5        4.74        7.89      3.05 o
   1   2   5     1287.34     1277.08     25.54 o
   2   2   5     1913.79     2046.86     49.05 o
   3   2   5      238.27      235.42      8.71 o
   4   2   5     1080.24     1060.90     27.27 o
   5   2   5      421.52      421.74     13.36 o
  -5   3   5      328.38      305.41     16.82 o
  -4   3   5     1421.81     1499.65     30.64 o
  -3   3   5     2151.06     2168.18     50.26 o
  -2   3   5      345.43      314.31      7.67 o
  -1   3   5     1538.09     1493.89     29.33 o
   0   3   5      160.00      161.20      8.34 o
   1   3   5     1591.42     1593.17     30.14 o
   2   3   5      389.76      345.35     10.62 o
   3   3   5     2187.43     2137.69     56.26 o
   4   3   5     1399.88     1462.30     32.31 o
   5   3   5      345.57      361.30     10.46 o
  -5   4   5     1290.55     1284.82     41.70 o
  -4   4   5      247.47      250.17      8.65 o
  -3   4   5      383.16      418.12     12.02 o
  -2   4   5      936.42      969.94     20.28 o
  -1   4   5      139.35      178.02      9.29 o
   0   4   5     1954.98     1872.84     49.13 o
   1   4   5      195.18      218.90      6.78 o
   2   4   5     1026.79     1057.34     25.78 o
   3   4   5      366.50      391.63     12.40 o
   4   4   5      283.21      277.46      8.50 o
   5   4   5     1226.00     1218.46     38.80 o
  -5   5   5      411.50      408.76     16.22 o
  -4   5   5      248.61      254.03      8.66 o
  -3   5   5     1378.12     1345.31     26.47 o
  -2   5   5      187.67      191.38      6.45 o
  -1   5   5     6095.17     6206.16    117.96 o
   0   5   5       49.66       46.42      4.48 o
   1   5   5     5887.01     6024.28    151.43 o
   2   5   5      184.38      185.32      7.90 o
   3   5   5     1390.74     1336.23     32.80 o
   4   5   5      251.88      246.41      8.32 o
   5   5   5      458.72      461.10     19.80 o
  -5   6   5      108.36       98.53      8.12 o
  -4   6   5      213.52      207.96      9.31 o
  -3   6   5      450.43      457.09     10.26 o
  -2   6   5     1636.71     1745.31     32.71 o
  -1   6   5      738.41      735.60     18.63 o
   0   6   5     4601.87     4357.28    111.28 o
   1   6   5      790.30      815.22     25.05 o
   2   6   5     1516.44     1555.27     41.30 o
   3   6   5      448.10      467.42     10.81 o
   4   6   5      200.32      201.23      9.26 o
   5   6   5       88.98       81.59      8.31 o
  -5   7   5      321.57      314.41     13.27 o
  -4   7   5     2275.15     2270.43     53.55 o
  -3   7   5      661.32      646.27     12.25 o
  -2   7   5     3017.31     3328.33     64.22 o
  -1   7   5     1405.34     1392.29     30.97 o
   0   7   5      356.82      372.69     13.09 o
   1   7   5     1178.93     1193.88     49.06 o
   2   7   5     2943.31     3174.74     78.98 o
   3   7   5      645.16      654.61     15.74 o
   4   7   5     2280.69     2247.88     60.33 o
   5   7   5      275.51      272.51     16.91 o
  -5   8   5      294.96      298.15     13.16 o
  -4   8   5      278.26      281.80     11.25 o
  -3   8   5      794.60      802.78     15.33 o
  -2   8   5      897.07      926.38     20.95 o
  -1   8   5      908.34      975.65     28.52 o
   0   8   5     2510.65     2632.45     69.00 o
   1   8   5      790.24      871.08     36.61 o
   2   8   5      832.68      837.91     31.24 o
   3   8   5      772.46      777.19     18.66 o
   4   8   5      287.68      294.50     13.25 o
   5   8   5      334.37      329.33     16.67 o
  -5   9   5      302.52      295.15     14.99 o
  -4   9   5      397.48      391.93     14.67 o
  -3   9   5      726.91      732.55     16.29 o
  -2   9   5     1262.57     1328.13     25.86 o
  -1   9   5      242.80      261.53     10.27 o
   0   9   5       69.13       55.29      5.56 o
   1   9   5      259.58      295.98     24.55 o
   2   9   5     1451.27     1466.35     49.16 o
   3   9   5      726.71      749.40     21.68 o
   4   9   5      344.21      366.00     17.26 o
   5   9   5      365.42      380.75     25.48 o
  -5  10   5      162.37      166.74     13.32 o
  -4  10   5      153.58      156.97     10.59 o
  -3  10   5      879.31      859.45     18.24 o
  -2  10   5      698.13      709.12     13.37 o
  -1  10   5      577.73      572.10     17.03 o
   0  10   5      667.31      718.95     20.52 o
   1  10   5      469.04      486.21     40.53 o
   2  10   5      671.90      677.95     18.65 o
   3  10   5      794.31      789.40     23.95 o
   4  10   5      175.09      169.18     14.37 o
   5  10   5      159.31      165.82     16.68 o
  -5  11   5       44.37       53.98      9.26 o
  -4  11   5       92.39      101.14      9.71 o
  -3  11   5     1153.21     1201.91     26.35 o
  -2  11   5      898.31      885.06     17.99 o
  -1  11   5     1055.78     1096.15     28.49 o
   0  11   5     1909.20     1883.60     46.92 o
   1  11   5      976.23      941.34     46.17 o
   2  11   5     1011.84      976.38     23.69 o
   3  11   5     1033.95     1049.40     30.74 o
   4  11   5       52.42       55.58      9.66 o
   5  11   5       36.25       37.06      9.73 o
  -5  12   5       32.59       31.50      8.80 o
  -4  12   5      409.99      372.17     15.66 o
  -3  12   5      190.64      204.04     10.12 o
  -2  12   5      879.08      904.25     18.14 o
  -1  12   5      297.27      299.75     10.61 o
   0  12   5     2018.71     2013.46     50.33 o
   1  12   5      322.57      319.96     12.92 o
   2  12   5      852.37      860.45     25.30 o
   3  12   5      150.45      143.04      9.61 o
   4  12   5      458.03      413.67     22.39 o
   5  12   5       39.20       43.54      9.26 o
  -4  13   5      146.24      151.97     12.31 o
  -3  13   5      153.55      170.04      9.12 o
  -2  13   5     2221.71     2201.54     39.33 o
  -1  13   5       31.37       37.92      5.12 o
   0  13   5      944.97      903.55     23.38 o
   1  13   5       29.15       39.03      5.86 o
   2  13   5     2434.18     2487.99     52.31 o
   3  13   5      175.18      193.15     12.18 o
   4  13   5       99.79      102.49     12.07 o
  -4  14   5      195.98      209.18     12.22 o
  -3  14   5      116.14      111.74      8.62 o
  -2  14   5      710.27      701.67     16.47 o
  -1  14   5      191.60      190.68      9.27 o
   0  14   5      137.61      139.47      9.18 o
   1  14   5      164.17      183.85     10.83 o
   2  14   5      708.26      702.11     21.86 o
   3  14   5      117.60      126.34     11.64 o
   4  14   5      150.61      143.95     13.45 o
  -4  15   5      253.13      258.10     13.06 o
  -3  15   5      335.79      330.93     14.57 o
  -2  15   5      527.16      517.94     15.73 o
  -1  15   5      372.53      367.64     16.56 o
   0  15   5       18.57       18.68      6.06 o
   1  15   5      340.04      325.29     14.59 o
   2  15   5      544.32      530.63     16.57 o
   3  15   5      289.51      304.71     22.23 o
   4  15   5      216.92      226.39     15.21 o
  -4  16   5      152.05      136.18     14.82 o
  -3  16   5      114.84      133.13     11.49 o
  -2  16   5      323.51      306.54     13.67 o
  -1  16   5      126.85      114.40      9.91 o
   0  16   5      524.58      487.04     23.09 o
   1  16   5      108.83      106.11      8.73 o
   2  16   5      272.44      276.88     16.60 o
   3  16   5       98.98      114.71     12.91 o
   4  16   5      159.81      133.40     14.82 o
  -3  17   5      190.93      186.57     12.50 o
  -2  17   5      110.23      115.44      9.88 o
  -1  17   5      782.75      852.04     31.32 o
   0  17   5      259.44      253.68     20.63 o
   1  17   5      708.32      760.36     31.44 o
   2  17   5      147.13      150.04     12.28 o
   3  17   5      206.09      223.41     15.49 o
  -3  18   5      123.79      112.60      7.83 o
  -2  18   5      115.49      105.72      9.13 o
  -1  18   5      162.51      149.94     16.02 o
   0  18   5       16.01        9.96      8.02 o
   1  18   5      166.81      192.63     16.28 o
   2  18   5      149.61      143.03     13.57 o
   3  18   5      123.25      121.84     11.34 o
  -2  19   5       39.10       39.70      7.15 o
  -1  19   5       84.82       85.34     11.38 o
   0  19   5        8.36       15.58      7.27 o
   1  19   5       93.41       97.54     10.22 o
   2  19   5       40.59       35.33      7.84 o
  -2  20   5       19.23       13.90      4.90 o
  -1  20   5       69.51       63.66      8.36 o
   0  20   5      418.88      440.06     24.40 o
   1  20   5       64.36       72.68     10.05 o
   2  20   5       18.00       13.84      5.79 o
  -1  21   5       45.41       41.52      8.23 o
   0  21   5       76.84       78.42     14.13 o
   1  21   5       43.82       29.25      7.69 o
   0   0   6     4367.76     4435.41    151.05 o
   1   0   6     3811.30     3725.92     66.55 o
   2   0   6      289.52      312.57      8.58 o
   3   0   6       11.49       18.48      3.66 o
   4   0   6       65.24       65.72      4.87 o
   5   0   6      509.80      526.63     15.89 o
  -5   1   6       68.01       68.89      4.77 o
  -4   1   6      135.44      123.84      6.12 o
  -3   1   6     1886.79     1833.50     43.94 o
  -2   1   6     1601.74     1627.70     30.39 o
  -1   1   6     3278.16     3136.28     58.97 o
   0   1   6      785.81      785.61     21.14 o
   1   1   6     3146.86     3050.64     52.46 o
   2   1   6     1500.85     1538.93     34.84 o
   3   1   6     1955.13     1898.77     44.74 o
   4   1   6      160.26      148.66      7.76 o
   5   1   6      130.39      153.78     21.77 o
  -5   2   6      411.93      428.36     13.66 o
  -4   2   6      119.60      118.44      5.86 o
  -3   2   6       54.44       63.99      4.37 o
  -2   2   6      125.22      135.15      5.05 o
   0   2   6      275.80      263.64      9.51 o
   1   2   6      150.89      143.12      4.70 o
   2   2   6      110.17      116.21      6.25 o
   3   2   6       49.44       60.02      4.96 o
   4   2   6      118.52      120.25      6.08 o
   5   2   6      480.08      492.43     14.51 o
  -5   3   6      204.72      201.60     12.76 o
  -4   3   6     2126.11     2178.01     43.11 o
  -3   3   6     1256.26     1256.02     24.57 o
  -2   3   6      619.53      634.13     13.22 o
  -1   3   6      244.55      225.28      8.19 o
   0   3   6     4445.38     4308.35    103.46 o
   1   3   6      230.02      221.66      6.18 o
   2   3   6      508.52      515.12     16.19 o
   3   3   6     1270.51     1242.86     26.01 o
   4   3   6     2153.89     2163.41     45.86 o
   5   3   6      143.62      149.26      9.04 o
  -5   4   6      101.74       98.13     11.37 o
  -4   4   6      634.77      626.24     15.16 o
  -3   4   6      429.17      440.04     10.30 o
  -2   4   6     1243.18     1325.65     24.88 o
  -1   4   6       13.36        3.67      2.72 o
   0   4   6      198.04      217.76     10.34 o
   1   4   6       10.81        6.19      2.53 o
   2   4   6     1300.15     1340.04     30.45 o
   3   4   6      421.68      426.39     11.09 o
   4   4   6      552.74      566.08     15.56 o
   5   4   6      125.70      133.59      8.37 o
  -5   5   6      339.71      331.45     16.83 o
  -4   5   6      474.05      461.61     12.63 o
  -3   5   6       48.95       44.54      3.44 o
  -2   5   6     2728.54     2839.62     55.44 o
  -1   5   6     4807.62     4979.56     95.51 o
   0   5   6      759.63      696.66     23.38 o
   1   5   6     4497.01     4887.52    122.50 o
   2   5   6     2703.60     2754.85     66.97 o
   3   5   6       50.59       49.42      3.89 o
   4   5   6      445.74      430.69     12.84 o
   5   5   6      329.12      323.21     16.19 o
  -5   6   6      438.67      450.63     17.40 o
  -4   6   6      163.89      156.25      7.30 o
  -3   6   6        9.20       10.00      2.43 o
  -2   6   6       67.83       82.13      5.11 o
  -1   6   6      711.99      736.48     16.52 o
   0   6   6     1383.49     1371.29     37.63 o
   1   6   6      592.72      621.98     23.18 o
   2   6   6       75.37       84.17      5.50 o
   3   6   6        5.43       10.71      2.60 o
   4   6   6      188.35      171.38      9.60 o
   5   6   6      541.27      557.91     22.90 o
  -5   7   6      370.94      355.76     14.30 o
  -4   7   6      310.82      317.77     11.99 o
  -3   7   6       46.65       53.83      3.52 o
  -2   7   6     1292.46     1320.11     28.18 o
  -1   7   6     1602.41     1726.05     41.83 o
   0   7   6       15.16       29.76      4.49 o
   1   7   6     1489.31     1666.98     62.06 o
   2   7   6     1306.59     1248.94     37.48 o
   3   7   6       33.13       39.37      3.90 o
   4   7   6      471.67      421.51     34.28 o
   5   7   6      331.36      330.92     17.17 o
  -5   8   6       93.99       93.73      8.68 o
  -4   8   6      187.49      172.13     11.22 o
  -3   8   6        9.81        8.51      3.00 o
  -2   8   6     1200.22     1278.07     26.32 o
  -1   8   6      596.44      629.44     18.84 o
   0   8   6     4546.52     4705.88    121.37 o
   1   8   6      712.08      725.32     28.14 o
   2   8   6     1333.39     1363.84     43.71 o
   3   8   6       12.31       13.54      3.51 o
   4   8   6      157.42      134.81     11.28 o
   5   8   6      103.45      110.92      9.62 o
  -5   9   6      387.01      349.82     15.55 o
  -4   9   6       80.19       75.92      6.75 o
  -3   9   6      576.63      577.49     14.59 o
  -2   9   6      621.75      621.17     12.23 o
  -1   9   6     1921.18     1998.08     47.94 o
   0   9   6      163.99      160.09      8.85 o
   1   9   6     1731.93     1783.48    119.04 o
   2   9   6      633.67      623.81     17.10 o
   3   9   6      772.36      729.58     20.03 o
   4   9   6      117.05      125.92     23.39 o
   5   9   6      360.44      327.02     25.01 o
  -5  10   6       41.21       40.67      7.65 o
  -4  10   6      170.37      159.30     10.46 o
  -3  10   6      715.66      696.15     17.29 o
  -2  10   6      266.33      266.08      7.40 o
  -1  10   6      544.28      574.55     18.26 o
   0  10   6      254.04      226.08     10.96 o
   1  10   6      602.94      665.87     30.79 o
   2  10   6      253.89      242.72     10.18 o
   3  10   6      740.33      755.13     22.04 o
   4  10   6      134.31      137.16     13.85 o
   5  10   6       35.91       40.76      9.26 o
  -5  11   6      341.63      345.39     21.31 o
  -4  11   6      191.71      190.52     11.34 o
  -3  11   6     1399.35     1471.54     33.14 o
  -2  11   6      490.62      510.78     12.11 o
  -1  11   6     1656.38     1660.34     40.83 o
   0  11   6       39.02       37.37      5.64 o
   1  11   6     1542.64     1547.50     45.54 o
   2  11   6      477.66      492.01     15.46 o
   3  11   6     1572.53     1597.63     35.84 o
   4  11   6      210.15      232.72     18.99 o
   5  11   6      350.72      352.49     25.01 o
  -4  12   6       41.57       54.45      6.91 o
  -3  12   6       41.80       43.18      5.50 o
  -2  12   6      110.82      124.70      6.21 o
  -1  12   6       91.47      102.62      7.18 o
   0  12   6     1294.48     1305.95     28.97 o
   1  12   6      137.38      156.27     10.46 o
   2  12   6       95.49       88.65      7.45 o
   3  12   6       45.12       54.49      6.78 o
   4  12   6       54.91       61.26      9.81 o
  -4  13   6      197.28      206.46     12.83 o
  -3  13   6      436.10      467.65     15.21 o
  -2  13   6     2385.88     2447.34     45.07 o
  -1  13   6      478.23      483.06     16.57 o
   0  13   6      799.99      814.67     21.82 o
   1  13   6      416.12      414.56     16.27 o
   2  13   6     2458.53     2582.59     56.08 o
   3  13   6      390.31      430.80     20.92 o
   4  13   6      218.67      220.68     15.68 o
  -4  14   6       34.13       42.89      6.91 o
  -3  14   6      117.75      105.03      9.07 o
  -2  14   6      933.46      928.97     20.21 o
  -1  14   6      230.46      217.07     10.08 o
   0  14   6     1404.28     1383.06     47.50 o
   1  14   6      191.56      189.32     11.06 o
   2  14   6      971.90      949.14     29.06 o
   3  14   6      120.29      117.75     11.32 o
   4  14   6       23.22       30.41      7.45 o
  -4  15   6      914.79      932.65     38.49 o
  -3  15   6      365.83      330.99     14.41 o
  -2  15   6      291.98      287.49     10.89 o
  -1  15   6       31.51       31.59      5.96 o
   0  15   6     2157.98     2033.35     65.43 o
   1  15   6       26.46       20.93      5.50 o
   2  15   6      190.23      201.28     14.99 o
   3  15   6      332.85      308.68     20.09 o
   4  15   6      943.83      935.62     38.96 o
  -3  16   6      189.63      177.28     10.84 o
  -2  16   6      176.73      155.56     11.03 o
  -1  16   6       92.88       86.97      8.13 o
   0  16   6       58.52       57.78      7.84 o
   1  16   6       65.48       71.25      8.73 o
   2  16   6      162.15      165.90     14.54 o
   3  16   6      192.23      173.92     14.73 o
  -3  17   6      232.47      244.06     11.50 o
  -2  17   6      351.91      330.32     14.97 o
  -1  17   6      210.82      242.55     16.44 o
   0  17   6      822.48      861.36     39.83 o
   1  17   6      199.69      232.73     16.53 o
   2  17   6      342.10      352.52     21.03 o
   3  17   6      255.39      240.92     15.96 o
  -3  18   6       24.31       27.79      5.96 o
  -2  18   6      138.99      142.71     11.17 o
  -1  18   6       90.24       89.53     10.40 o
   0  18   6     1488.91     1534.42     63.14 o
   1  18   6       90.50       78.11      9.90 o
   2  18   6      133.14      146.10     13.42 o
   3  18   6       27.27       26.58      6.66 o
  -2  19   6      468.20      470.48     18.82 o
  -1  19   6       47.29       42.20      8.02 o
   0  19   6      622.23      596.14     23.91 o
   1  19   6       50.23       56.92      8.38 o
   2  19   6      501.66      492.65     23.14 o
  -2  20   6       60.42       64.78      9.15 o
  -1  20   6      100.09       87.15     10.72 o
   0  20   6      290.06      308.68     16.37 o
   1  20   6      118.63      119.82     10.77 o
   2  20   6       53.39       46.34      6.95 o
  -1  21   6      236.48      236.69     20.38 o
   0  21   6       62.44       74.89     10.15 o
   1  21   6      239.61      264.02     21.31 o
   1   0   7      563.81      575.63     13.14 o
   2   0   7     1446.49     1575.92     30.36 o
   3   0   7       22.41       26.32      3.12 o
   4   0   7       66.00       66.59      5.23 o
   5   0   7     2683.74     2777.58     68.91 o
  -5   1   7      274.30      284.41      9.64 o
  -4   1   7     1469.35     1453.26     32.06 o
  -3   1   7      697.94      718.11     16.03 o
  -2   1   7     3612.27     3744.11     67.92 o
  -1   1   7     1626.60     1564.46     33.79 o
   0   1   7      187.24      172.16      7.50 o
   1   1   7     1647.44     1611.83     30.02 o
   2   1   7     3512.57     3665.13     78.34 o
   3   1   7      762.20      772.55     18.89 o
   4   1   7     1372.78     1370.47     29.04 o
   5   1   7      251.23      262.44     10.30 o
  -5   2   7       27.05       25.43      3.32 o
  -4   2   7      498.31      506.80     13.24 o
  -3   2   7      237.06      236.13      7.71 o
  -2   2   7     1969.96     2171.13     41.11 o
  -1   2   7      892.50      923.03     25.63 o
   0   2   7     9452.34     9359.51    235.88 o
   1   2   7      954.20      971.88     18.73 o
   2   2   7     1993.21     2190.50     53.62 o
   3   2   7      273.31      267.03      8.25 o
   4   2   7      471.81      470.65     12.64 o
   5   2   7       24.67       23.04      3.22 o
  -5   3   7      196.89      221.61     10.43 o
  -4   3   7      883.29      879.35     19.93 o
  -3   3   7     1165.98     1162.68     21.67 o
  -2   3   7     2043.56     2097.64     39.03 o
  -1   3   7     1701.55     1656.89     37.60 o
   0   3   7    17758.85    18165.26    430.98 o
   1   3   7     1460.39     1474.89     32.59 o
   2   3   7     1870.29     1967.11     50.63 o
   3   3   7     1127.64     1130.81     23.95 o
   4   3   7      845.04      831.17     19.30 o
   5   3   7      147.75      158.23      7.95 o
  -5   4   7      618.71      607.48     24.24 o
  -4   4   7       94.92      100.08      5.81 o
  -3   4   7      438.00      456.84      9.58 o
  -2   4   7      526.13      522.77     12.22 o
  -1   4   7     2516.73     2616.48     62.03 o
   0   4   7     2143.57     2245.40     67.09 o
   1   4   7     2323.96     2469.22     57.78 o
   2   4   7      479.75      471.60     17.36 o
   3   4   7      417.58      421.70     11.63 o
   4   4   7       67.95       61.19      5.07 o
   5   4   7      601.38      607.29     18.36 o
  -5   5   7     1012.66     1037.95     34.31 o
  -4   5   7      289.05      278.00      9.66 o
  -3   5   7     2630.44     2660.91     40.46 o
  -2   5   7     1717.47     1863.17     39.95 o
  -1   5   7     1913.59     2030.52     46.58 o
   0   5   7     1842.64     1882.14     66.45 o
   1   5   7     1665.77     1827.68     50.29 o
   2   5   7     1688.31     1733.82     50.73 o
   3   5   7     2840.51     2913.65     57.68 o
   4   5   7      318.04      300.21     11.53 o
   5   5   7      881.21      930.61     30.72 o
  -5   6   7      130.63      111.38     10.30 o
  -4   6   7      702.57      728.86     18.05 o
  -3   6   7     1207.27     1195.98     20.25 o
  -2   6   7      783.06      811.15     19.06 o
  -1   6   7      277.87      302.68      9.86 o
   0   6   7      890.84      906.99     30.29 o
   1   6   7      262.88      289.86     13.02 o
   2   6   7      840.66      800.77     25.04 o
   3   6   7     1272.39     1256.92     28.75 o
   4   6   7      735.42      753.64     28.37 o
   5   6   7      148.33      146.66      8.14 o
  -5   7   7      387.52      411.82     22.76 o
  -4   7   7      457.88      450.06     14.54 o
  -3   7   7     1297.51     1283.34     22.66 o
  -2   7   7      659.20      665.11     15.03 o
  -1   7   7     2507.02     2560.96     54.90 o
   0   7   7      826.85      911.08     30.68 o
   1   7   7     2455.58     2454.11     90.08 o
   2   7   7      578.76      561.44     23.47 o
   3   7   7     1414.32     1418.71     31.68 o
   4   7   7      426.00      439.06     21.93 o
   5   7   7      403.42      426.07     15.79 o
  -5   8   7      173.39      153.83     10.76 o
  -4   8   7      747.41      765.66     20.61 o
  -3   8   7       14.21        9.69      3.23 o
  -2   8   7      180.10      181.60      6.59 o
  -1   8   7      336.58      355.77     11.60 o
   0   8   7     5529.50     5720.66    167.05 o
   1   8   7      447.30      472.92     25.94 o
   2   8   7      171.49      169.16      7.68 o
   3   8   7       11.15        9.77      3.22 o
   4   8   7      699.57      705.58     49.10 o
   5   8   7      186.40      181.77     10.79 o
  -5   9   7      119.58      116.04     11.34 o
  -4   9   7      851.11      856.63     22.77 o
  -3   9   7     1080.04     1052.61     21.20 o
  -2   9   7      723.68      734.71     13.83 o
  -1   9   7     1683.35     1609.41     40.95 o
   0   9   7      803.22      772.78     24.17 o
   1   9   7     1704.41     1633.91     54.86 o
   2   9   7      728.22      708.41     19.14 o
   3   9   7     1015.36      976.82     24.90 o
   4   9   7      868.96      901.85     39.13 o
   5   9   7      122.82      115.46      8.45 o
  -5  10   7      152.47      177.27     12.91 o
  -4  10   7      100.73      116.10      9.25 o
  -3  10   7      567.47      560.80     16.22 o
  -2  10   7       10.19        8.85      2.99 o
  -1  10   7       24.52       32.63      4.16 o
   0  10   7     2147.58     2201.01     60.39 o
   1  10   7       12.15       14.55      6.66 o
   2  10   7        2.24        1.82      3.51 o
   3  10   7      632.70      623.36     17.05 o
   4  10   7      110.11      100.79     12.20 o
   5  10   7      149.95      143.59     15.29 o
  -5  11   7       65.89       49.94      5.69 o
  -4  11   7      151.67      170.85     10.38 o
  -3  11   7      411.15      429.98     13.22 o
  -2  11   7     1532.83     1531.67     27.63 o
  -1  11   7      414.41      417.60     11.91 o
   0  11   7      304.98      332.76     11.42 o
   1  11   7      421.28      438.32     25.61 o
   2  11   7     1516.37     1518.83     39.02 o
   3  11   7      345.90      353.57     12.60 o
   4  11   7      149.73      154.93     19.45 o
   5  11   7       60.93       44.93      9.26 o
  -4  12   7       76.27       86.68      7.94 o
  -3  12   7       78.02       82.91      6.73 o
  -2  12   7      173.20      174.17      7.29 o
  -1  12   7     1972.33     2020.37     41.38 o
   0  12   7      170.59      175.23      8.10 o
   1  12   7     1872.71     1984.91     58.17 o
   2  12   7      132.44      144.99      9.45 o
   3  12   7       63.64       69.91      7.60 o
   4  12   7       57.16       54.02      9.48 o
  -4  13   7      569.21      605.18     23.34 o
  -3  13   7      243.09      223.63     11.52 o
  -2  13   7      545.55      571.24     13.73 o
  -1  13   7      315.02      325.55     12.90 o
   0  13   7     1623.14     1572.56     36.05 o
   1  13   7      417.36      418.27     15.39 o
   2  13   7      399.46      420.79     16.92 o
   3  13   7      212.94      210.55     12.84 o
   4  13   7      568.74      564.98     28.16 o
  -4  14   7       65.03       64.57      7.37 o
  -3  14   7        5.01        4.62      4.68 o
  -2  14   7      423.46      420.16     12.65 o
  -1  14   7       36.89       44.21      6.63 o
   0  14   7       40.83       37.90      7.05 o
   1  14   7       43.54       34.98      6.05 o
   2  14   7      416.24      418.13     14.33 o
   3  14   7       10.60        7.68      5.98 o
   4  14   7       59.15       58.17      8.67 o
  -4  15   7      125.41      118.58      8.74 o
  -3  15   7      110.49      113.81      8.29 o
  -2  15   7       73.04       82.45      7.15 o
  -1  15   7       51.22       50.96      5.84 o
   0  15   7      751.61      784.07     26.72 o
   1  15   7      103.55       96.48      8.13 o
   2  15   7       75.68       78.19      7.78 o
   3  15   7      177.77      189.00     15.02 o
   4  15   7      118.07      113.53     10.61 o
  -3  16   7        0.42        1.02      4.89 o
  -2  16   7        7.60        9.43      5.70 o
  -1  16   7       54.42       61.14      8.53 o
   0  16   7      734.66      724.56     25.36 o
   1  16   7       53.93       57.44      9.61 o
   2  16   7        7.15        4.16      6.28 o
   3  16   7        2.68        0.10      6.95 o
  -3  17   7      149.76      163.18     10.78 o
  -2  17   7       85.99       83.03      8.38 o
  -1  17   7      561.20      578.73     24.18 o
   0  17   7       65.36       60.53      9.60 o
   1  17   7      502.97      513.53     24.04 o
   2  17   7       67.01       57.34     10.42 o
   3  17   7      140.48      156.87     12.91 o
  -3  18   7      121.43      104.90     10.14 o
  -2  18   7       28.90       27.86      6.92 o
  -1  18   7        4.55        4.20      6.62 o
   0  18   7        7.68       10.61      6.98 o
   1  18   7        4.33        1.20      7.05 o
   2  18   7       31.76       32.06      8.12 o
   3  18   7      139.99      115.34     12.97 o
  -2  19   7       73.45       86.50      8.02 o
  -1  19   7      577.75      580.24     22.62 o
   0  19   7       53.52       59.36     11.30 o
   1  19   7      544.83      533.61     22.37 o
   2  19   7       58.64       60.76      8.45 o
  -1  20   7       60.15       59.76      7.73 o
   0  20   7      618.17      658.24     30.46 o
   1  20   7       68.42       59.41      9.33 o
   0  21   7      238.32      231.50     14.90 o
   0   0   8     2168.61     2185.87     77.17 o
   1   0   8     1007.81     1063.76     23.85 o
   2   0   8      382.70      388.32      9.82 o
   3   0   8      742.51      684.15     15.17 o
   4   0   8       91.89      104.18      6.24 o
   5   0   8      206.13      201.48      8.86 o
  -5   1   8      574.61      601.35     16.89 o
  -4   1   8      427.24      417.06     13.18 o
  -3   1   8      478.16      486.24     10.87 o
  -2   1   8      444.88      502.90     11.70 o
  -1   1   8     3381.16     3382.55     73.09 o
   0   1   8       65.17       84.16      5.77 o
   1   1   8     3796.69     3857.96     84.53 o
   2   1   8      406.68      469.10     13.30 o
   3   1   8      407.78      415.49     10.88 o
   4   1   8      449.29      449.08     12.06 o
   5   1   8      612.38      629.69     16.46 o
  -5   2   8      105.95      103.46      5.82 o
  -4   2   8     1296.10     1356.29     29.97 o
  -3   2   8      203.97      216.58      6.94 o
  -2   2   8     1584.89     1582.09     31.03 o
  -1   2   8      187.16      194.95      7.79 o
   0   2   8       20.04       30.59      4.16 o
   1   2   8      164.52      168.27      7.17 o
   2   2   8     1588.33     1597.68     40.51 o
   3   2   8      178.99      196.63      6.54 o
   4   2   8     1163.21     1209.77     26.81 o
   5   2   8       81.36       80.56      5.28 o
  -5   3   8      450.93      452.87     15.09 o
  -4   3   8      157.26      152.94      7.35 o
  -3   3   8       94.64      101.58      5.03 o
  -2   3   8       79.55       71.68      4.41 o
  -1   3   8      155.04      173.29      8.37 o
   0   3   8      356.14      417.92     13.73 o
   1   3   8      147.81      168.30      6.40 o
   2   3   8      110.55      111.83      6.45 o
   3   3   8      141.29      143.56      5.44 o
   4   3   8      186.08      194.32      7.59 o
   5   3   8      561.36      555.43     16.21 o
  -5   4   8       36.32       34.49      5.53 o
  -4   4   8      583.39      582.63     15.58 o
  -3   4   8      390.97      387.29      9.91 o
  -2   4   8      421.26      429.74     11.78 o
  -1   4   8     1878.27     1857.11     52.93 o
   0   4   8      430.32      453.83     17.41 o
   1   4   8     2095.62     2166.65     47.55 o
   2   4   8      437.45      432.85     15.45 o
   3   4   8      264.75      263.56      9.36 o
   4   4   8      649.46      635.82     16.57 o
   5   4   8       55.89       52.60      4.88 o
  -5   5   8      235.79      237.91     12.66 o
  -4   5   8      197.01      217.53      8.59 o
  -3   5   8       80.63       84.01      4.21 o
  -2   5   8      172.65      135.93      7.80 o
  -1   5   8      265.43      259.67     10.87 o
   0   5   8     2997.73     2720.29     81.11 o
   1   5   8      253.01      261.18     12.98 o
   2   5   8      215.09      180.98      8.03 o
   3   5   8       62.38       68.43      4.07 o
   4   5   8      208.73      206.28      9.86 o
   5   5   8      227.51      235.30     10.75 o
  -5   6   8        1.32        1.39      4.77 o
  -4   6   8       99.47      109.85      6.41 o
  -3   6   8       24.51       21.05      2.87 o
  -2   6   8      537.92      544.06     14.66 o
  -1   6   8      445.11      463.50     16.59 o
   0   6   8      301.75      316.91     14.19 o
   1   6   8      533.86      539.46     19.06 o
   2   6   8      631.78      652.33     23.62 o
   3   6   8       41.66       41.15      3.80 o
   4   6   8       63.07       61.96      8.55 o
   5   6   8        2.08        0.74      3.30 o
  -5   7   8      123.77      143.64      9.81 o
  -4   7   8      252.99      246.42     10.65 o
  -3   7   8       20.94       23.01      2.93 o
  -2   7   8     1325.74     1317.79     24.65 o
  -1   7   8      324.97      393.43     13.07 o
   0   7   8     7660.92     8090.44    234.03 o
   1   7   8      270.79      324.28     18.45 o
   2   7   8     1258.34     1268.09     27.79 o
   3   7   8        8.98       12.01      3.21 o
   4   7   8      270.31      264.88     14.92 o
   5   7   8      122.61      129.54      7.99 o
  -5   8   8      190.20      172.56     11.63 o
  -4   8   8      154.43      169.36      9.24 o
  -3   8   8      785.11      795.80     15.43 o
  -2   8   8      318.29      339.13      8.62 o
  -1   8   8       17.22       16.71      4.11 o
   0   8   8      797.83      788.49     28.15 o
   1   8   8       33.62       40.76      5.85 o
   2   8   8      279.79      303.00     10.37 o
   3   8   8      709.75      727.88     18.47 o
   4   8   8      185.78      196.53     15.35 o
   5   8   8      178.29      172.05     10.68 o
  -5   9   8      281.50      257.90     15.02 o
  -4   9   8      160.91      183.94     10.17 o
  -3   9   8     1023.00     1044.57     23.38 o
  -2   9   8      164.29      160.16      6.41 o
  -1   9   8     1003.59     1009.92     23.35 o
   0   9   8        0.71       -0.57      4.12 o
   1   9   8     1070.44     1092.96     35.31 o
   2   9   8      176.14      180.06      8.68 o
   3   9   8     1154.24     1130.10     26.68 o
   4   9   8      182.42      201.29     15.56 o
   5   9   8      296.84      294.17     14.02 o
  -5  10   8       16.89       12.22      5.45 o
  -4  10   8      286.75      300.86     13.45 o
  -3  10   8      571.19      567.64     15.32 o
  -2  10   8       97.70      105.54      5.94 o
  -1  10   8      602.46      612.51     13.62 o
   0  10   8     1232.02     1206.22     34.36 o
   1  10   8      604.47      652.95     22.33 o
   2  10   8       46.41       49.39      7.23 o
   3  10   8      604.12      603.37     16.93 o
   4  10   8      224.15      221.23     17.35 o
   5  10   8       14.95       15.29      6.95 o
  -4  11   8       31.19       38.48      6.22 o
  -3  11   8      701.46      708.34     19.01 o
  -2  11   8     1081.37     1089.26     21.88 o
  -1  11   8     1805.01     1729.26     34.68 o
   0  11   8       68.13       60.69      5.21 o
   1  11   8     1878.96     1862.47     52.48 o
   2  11   8      998.45     1028.06     29.20 o
   3  11   8      752.72      775.54     26.61 o
   4  11   8       41.87       38.66      8.84 o
  -4  12   8      526.29      540.80     19.07 o
  -3  12   8      288.27      276.51     10.90 o
  -2  12   8      118.84      118.91      6.94 o
  -1  12   8       51.39       51.41      6.04 o
   0  12   8       82.66       85.50      6.80 o
   1  12   8       66.13       63.36      7.86 o
   2  12   8       91.80       88.47      7.48 o
   3  12   8      291.40      296.67     17.78 o
   4  12   8      540.98      547.97     27.18 o
  -4  13   8      372.09      340.79     15.93 o
  -3  13   8      219.89      236.41     11.33 o
  -2  13   8      494.26      478.33     13.73 o
  -1  13   8      236.18      223.38     10.64 o
   0  13   8      496.66      502.95     17.18 o
   1  13   8      307.59      289.73     12.95 o
   2  13   8      523.95      523.81     17.63 o
   3  13   8      184.93      201.40     11.51 o
   4  13   8      343.14      320.89     19.16 o
  -4  14   8       26.08       30.00      5.91 o
  -3  14   8      291.99      301.00     12.48 o
  -2  14   8      104.96      111.31      7.48 o
  -1  14   8      494.43      473.84     17.39 o
   0  14   8      750.79      765.10     30.62 o
   1  14   8      479.34      451.34     17.28 o
   2  14   8      121.20      113.24      8.19 o
   3  14   8      254.68      258.75     15.58 o
   4  14   8       29.13       33.81      7.04 o
  -4  15   8        7.13       18.99      7.87 o
  -3  15   8      146.33      130.64      9.57 o
  -2  15   8      749.15      772.37     22.78 o
  -1  15   8      169.48      154.87      9.02 o
   0  15   8      169.55      174.25     12.05 o
   1  15   8      166.85      171.85     10.93 o
   2  15   8      810.48      766.16     24.84 o
   3  15   8      162.39      177.69     14.90 o
   4  15   8       10.86       18.53      7.87 o
  -3  16   8      163.24      155.64      9.60 o
  -2  16   8       98.33      101.79      7.82 o
  -1  16   8      807.85      804.74     27.30 o
   0  16   8       60.72       73.56     10.69 o
   1  16   8      880.91      837.64     49.06 o
   2  16   8       91.91      104.88     24.55 o
   3  16   8      123.60      133.97     12.91 o
  -3  17   8       10.13        8.78      5.25 o
  -2  17   8      377.86      391.60     16.31 o
  -1  17   8       37.45       37.93      8.44 o
   0  17   8     1235.32     1190.90     47.72 o
   1  17   8       34.99       32.93      7.85 o
   2  17   8      436.01      451.93     24.78 o
   3  17   8       13.40        9.49      6.05 o
  -2  18   8       92.29       99.90      9.10 o
  -1  18   8       86.61       98.23     10.42 o
   0  18   8        2.67        4.40      8.52 o
   1  18   8       78.11       99.42     10.11 o
   2  18   8       91.63       92.55     10.79 o
  -2  19   8      139.16      152.64      9.76 o
  -1  19   8       84.46       82.77     13.57 o
   0  19   8       43.72       45.75      8.16 o
   1  19   8       75.82       78.07      8.30 o
   2  19   8      140.29      148.78     11.46 o
  -1  20   8       49.06       49.41      8.64 o
   0  20   8       18.12       33.24      8.50 o
   1  20   8       44.91       56.07      8.67 o
   1   0   9      684.78      660.54     17.54 o
   2   0   9      453.85      427.17     11.78 o
   3   0   9      805.88      781.80     16.98 o
   4   0   9      448.85      444.97     12.35 o
   5   0   9      367.33      371.89     11.35 o
  -5   1   9      343.87      335.82     11.35 o
  -4   1   9     2593.03     2598.41     54.82 o
  -3   1   9      924.73      929.89     18.27 o
  -2   1   9        1.38        3.48      2.46 o
  -1   1   9     6526.43     6995.60    152.28 o
   0   1   9     1092.80     1112.37     41.05 o
   1   1   9     6534.06     7054.65    152.15 o
   2   1   9       11.46       19.30      3.37 o
   3   1   9      894.58      918.66     19.22 o
   4   1   9     2569.56     2622.34     50.93 o
   5   1   9      371.31      360.63     10.99 o
  -5   2   9      201.84      212.13      8.31 o
  -4   2   9      157.45      153.74      7.34 o
  -3   2   9     2023.48     1996.45     33.39 o
  -2   2   9      126.10      144.14      6.38 o
  -1   2   9     1525.19     1494.21     40.83 o
   0   2   9      266.05      291.22     11.00 o
   1   2   9     1506.30     1539.05     35.54 o
   2   2   9      108.03      120.05      7.24 o
   3   2   9     2064.58     2010.49     36.66 o
   4   2   9      189.72      188.76      7.74 o
   5   2   9      173.66      180.77      8.68 o
  -5   3   9       23.21       18.97      4.69 o
  -4   3   9      590.76      585.92     15.23 o
  -3   3   9       75.30       71.28      4.49 o
  -2   3   9      976.86      993.32     21.89 o
  -1   3   9     3458.46     3566.90     95.88 o
   0   3   9     1152.54     1080.10     29.18 o
   1   3   9     3766.21     3927.47     76.89 o
   2   3   9      889.43      921.37     26.48 o
   3   3   9       94.22       89.83      5.09 o
   4   3   9      617.14      612.98     17.65 o
   5   3   9       29.68       27.89      4.15 o
  -5   4   9      178.39      152.82     13.10 o
  -4   4   9      569.40      589.70     15.50 o
  -3   4   9      664.36      681.81     14.18 o
  -2   4   9     2513.17     2480.70     46.79 o
  -1   4   9      784.28      843.86     25.23 o
   0   4   9        1.83        5.32      4.18 o
   1   4   9      818.66      880.29     28.59 o
   2   4   9     2703.32     2588.14     62.53 o
   3   4   9      697.60      718.64     15.69 o
   4   4   9      565.51      582.67     17.43 o
   5   4   9      197.51      183.57      8.30 o
  -5   5   9     1125.03     1130.82     34.78 o
  -4   5   9       89.71       88.02      5.92 o
  -3   5   9      157.76      140.68      5.69 o
  -2   5   9      224.03      229.57      7.40 o
  -1   5   9      976.82     1104.69     30.88 o
   0   5   9      649.94      580.21     25.26 o
   1   5   9      968.45     1022.51     34.25 o
   2   5   9      188.97      205.10     11.66 o
   3   5   9      152.01      135.36      5.45 o
   4   5   9      101.06       94.15      8.49 o
   5   5   9      998.29     1014.93     33.32 o
  -5   6   9      340.78      333.90     14.78 o
  -4   6   9      422.51      454.59     12.89 o
  -3   6   9      925.63      968.97     19.01 o
  -2   6   9      549.58      539.89     11.45 o
  -1   6   9     2389.88     2414.42     64.48 o
   0   6   9      669.74      660.99     24.29 o
   1   6   9     2524.40     2507.48     72.60 o
   2   6   9      575.60      548.86     14.19 o
   3   6   9      963.47      978.57     22.18 o
   4   6   9      371.96      374.50     19.35 o
   5   6   9      323.11      327.98     13.24 o
  -5   7   9      398.89      413.37     16.60 o
  -4   7   9       25.40       26.96      5.11 o
  -3   7   9     1455.57     1458.08     25.65 o
  -2   7   9      156.90      146.37      5.67 o
  -1   7   9      816.04      794.13     22.86 o
   0   7   9     2291.35     2112.01     65.37 o
   1   7   9      865.11      872.53     37.37 o
   2   7   9      169.42      163.19      7.53 o
   3   7   9     1320.91     1314.70     29.91 o
   4   7   9       28.38       32.56      6.88 o
   5   7   9      373.14      400.16     18.78 o
  -5   8   9      178.82      172.40      9.66 o
  -4   8   9      387.80      394.06     15.11 o
  -3   8   9       20.14       14.77      3.23 o
  -2   8   9     1103.22     1075.96     18.61 o
  -1   8   9      601.27      611.51     16.55 o
   0   8   9        2.07        2.43      4.42 o
   1   8   9      535.11      561.38     22.71 o
   2   8   9     1075.76     1058.91     26.30 o
   3   8   9       36.89       31.98      4.13 o
   4   8   9      362.47      366.86     34.51 o
   5   8   9      144.88      149.50     10.09 o
  -5   9   9       33.99       28.12      7.18 o
  -4   9   9      207.99      223.85     10.65 o
  -3   9   9      638.08      625.22     14.66 o
  -2   9   9     3648.91     3695.23     61.22 o
  -1   9   9     2018.54     1987.63     36.58 o
   0   9   9       79.19      124.06      8.71 o
   1   9   9     2259.16     2176.60     49.13 o
   2   9   9     3555.07     3588.84     77.02 o
   3   9   9      566.97      555.40     16.66 o
   4   9   9      159.77      164.59     15.06 o
   5   9   9       38.78       31.50      8.34 o
  -4  10   9      269.11      277.07     13.17 o
  -3  10   9     1255.96     1319.98     26.70 o
  -2  10   9      772.05      764.95     16.40 o
  -1  10   9       78.20       82.72      5.73 o
   0  10   9        1.05        4.27      3.61 o
   1  10   9      123.33      112.31      9.11 o
   2  10   9      857.35      864.34     23.71 o
   3  10   9     1124.52     1169.19     29.82 o
   4  10   9      277.55      279.24     18.66 o
  -4  11   9      945.82     1030.87     30.09 o
  -3  11   9      182.87      193.21      9.41 o
  -2  11   9      624.33      621.32     13.92 o
  -1  11   9      109.90      111.82      7.98 o
   0  11   9      103.88      108.33      7.42 o
   1  11   9      114.11      109.85      9.42 o
   2  11   9      578.23      569.58     19.23 o
   3  11   9      175.65      175.79     11.16 o
   4  11   9      884.83      914.03     42.25 o
  -4  12   9      168.13      165.50     13.07 o
  -3  12   9      342.80      343.52     11.88 o
  -2  12   9     1466.43     1440.37     28.84 o
  -1  12   9      485.06      501.64     15.93 o
   0  12   9      295.80      295.78     12.74 o
   1  12   9      483.29      486.52     20.07 o
   2  12   9     1639.72     1648.50     39.65 o
   3  12   9      354.01      344.98     25.94 o
   4  12   9      137.11      141.09     13.09 o
  -4  13   9       81.14       77.52      8.59 o
  -3  13   9      301.71      293.09     12.31 o
  -2  13   9      120.27      118.93      7.68 o
  -1  13   9     1467.34     1435.88     45.49 o
   0  13   9      308.42      306.28     15.13 o
   1  13   9     1650.14     1647.64     41.54 o
   2  13   9      114.20      131.96      8.87 o
   3  13   9      266.43      253.92     12.48 o
   4  13   9       55.78       45.43      8.19 o
  -4  14   9      140.56      139.14      9.51 o
  -3  14   9       83.28       89.32      7.42 o
  -2  14   9      356.99      363.45     13.08 o
  -1  14   9      752.37      741.56     24.87 o
   0  14   9        2.28        1.90      5.41 o
   1  14   9      739.17      721.25     23.23 o
   2  14   9      289.90      298.63     14.26 o
   3  14   9       74.00       66.50     10.64 o
   4  14   9      155.55      170.28     12.25 o
  -3  15   9      490.59      479.00     17.17 o
  -2  15   9       65.59       62.82      6.97 o
  -1  15   9      142.55      150.98     12.60 o
   0  15   9      957.01      939.11     30.35 o
   1  15   9      176.85      175.07     13.89 o
   2  15   9      107.09      107.89     13.24 o
   3  15   9      413.31      424.47     23.52 o
  -3  16   9       33.32       33.86      5.85 o
  -2  16   9      146.13      136.30      8.87 o
  -1  16   9      157.77      147.49     10.96 o
   0  16   9       21.31       32.10      8.63 o
   1  16   9      173.74      157.40     12.90 o
   2  16   9      147.81      126.40     13.85 o
   3  16   9       60.53       59.61     10.19 o
  -3  17   9      122.69      134.27     16.69 o
  -2  17   9       28.90       17.46      6.53 o
  -1  17   9       17.11       23.03      7.52 o
   0  17   9       23.34       34.13     10.47 o
   1  17   9       15.01       17.85      7.15 o
   2  17   9       24.06       17.18      7.84 o
   3  17   9      115.79      121.07     10.55 o
  -2  18   9      123.14      153.47     10.63 o
  -1  18   9       94.00      109.05     10.70 o
   0  18   9      386.33      434.29     25.22 o
   1  18   9       92.08       89.55      9.46 o
   2  18   9      135.06      149.23     12.39 o
  -2  19   9        1.78       -0.93      8.34 o
  -1  19   9      167.35      199.09     12.36 o
   0  19   9      161.93      179.14     13.01 o
   1  19   9      179.90      211.84     11.89 o
   2  19   9        5.92        1.98      4.88 o
  -1  20   9       94.33       98.66     13.90 o
   0  20   9        3.51        4.34      6.38 o
   1  20   9       83.67       81.52     12.97 o
   0   0  10      422.63      504.34     22.88 o
   1   0  10      648.03      702.25     21.00 o
   2   0  10      593.22      616.13     15.53 o
   3   0  10      522.63      503.67     11.89 o
   4   0  10      382.96      377.59     11.28 o
   5   0  10      109.23      110.14      6.00 o
  -5   1  10      265.89      249.71      8.24 o
  -4   1  10      151.33      140.91      7.02 o
  -3   1  10     1831.75     1839.00     36.70 o
  -2   1  10       43.81       57.00      4.07 o
  -1   1  10     2122.95     2066.06     51.85 o
   0   1  10       44.48       68.75      5.86 o
   1   1  10     2123.32     2061.15     47.42 o
   2   1  10       69.93       83.55      5.65 o
   3   1  10     1878.20     1858.74     30.96 o
   4   1  10      145.16      145.55      7.16 o
   5   1  10      251.22      251.21      8.95 o
  -5   2  10      185.21      193.02      7.95 o
  -4   2  10      240.36      234.81      9.70 o
  -3   2  10      193.86      192.26      7.66 o
  -2   2  10      346.97      325.86      8.98 o
  -1   2  10      612.67      597.66     18.61 o
   0   2  10      893.59      842.23     24.15 o
   1   2  10      559.75      550.42     15.91 o
   2   2  10      371.20      342.99     10.39 o
   3   2  10      235.85      226.72      7.38 o
   4   2  10      293.83      292.32     10.03 o
   5   2  10      173.44      176.00      8.53 o
  -5   3  10       85.03       85.44      7.25 o
  -4   3  10      401.92      417.26     12.05 o
  -3   3  10      304.35      314.30      9.42 o
  -2   3  10      400.55      394.95      9.46 o
  -1   3  10        9.24        5.04      3.80 o
   0   3  10      551.68      584.25     18.21 o
   1   3  10       15.94       14.90      3.19 o
   2   3  10      360.17      345.97     13.78 o
   3   3  10      371.01      370.50      9.08 o
   4   3  10      407.33      410.96     14.41 o
   5   3  10      143.96      132.71      7.04 o
  -5   4  10      436.38      442.19     15.52 o
  -4   4  10        1.19        2.79      3.15 o
  -3   4  10     1455.02     1452.44     25.93 o
  -2   4  10      683.43      675.67     12.40 o
  -1   4  10     1494.55     1546.13     41.67 o
   0   4  10     1220.42     1410.47     44.83 o
   1   4  10     1351.24     1467.90     46.62 o
   2   4  10      641.53      621.05     14.75 o
   3   4  10     1441.27     1429.59     26.55 o
   4   4  10        1.81       -3.43      4.37 o
   5   4  10      454.09      454.71     14.77 o
  -5   5  10      121.18      118.25      7.76 o
  -4   5  10      286.12      295.83      9.90 o
  -3   5  10     1218.17     1263.65     23.57 o
  -2   5  10      249.40      246.99      6.62 o
  -1   5  10      200.29      218.81     10.51 o
   0   5  10     2592.42     2375.99     72.66 o
   1   5  10      230.23      248.55     10.81 o
   2   5  10      242.11      230.50      8.68 o
   3   5  10     1261.79     1303.18     25.96 o
   4   5  10      285.14      287.93     13.80 o
   5   5  10      133.65      129.83      7.80 o
  -5   6  10      491.82      481.45     15.75 o
  -4   6  10        1.70       -2.59      3.01 o
  -3   6  10       45.42       41.59      4.30 o
  -2   6  10      448.84      455.76     10.28 o
  -1   6  10      336.92      336.57     11.91 o
   0   6  10     1662.24     1756.97     55.69 o
   1   6  10      290.97      299.00     14.80 o
   2   6  10      541.03      556.05     13.86 o
   3   6  10       97.13       91.95      7.21 o
   4   6  10        9.03       11.03      6.03 o
   5   6  10      412.27      434.33     20.60 o
  -5   7  10       86.05       98.90      7.88 o
  -4   7  10      158.25      142.12      7.97 o
  -3   7  10      450.12      454.35     11.49 o
  -2   7  10      567.96      522.27     11.54 o
  -1   7  10     1214.34     1204.00     34.82 o
   0   7  10      162.91      150.12     10.70 o
   1   7  10     1158.61     1173.92     60.22 o
   2   7  10      521.73      510.24     14.20 o
   3   7  10      457.85      446.79     12.80 o
   4   7  10      214.32      199.27     26.40 o
   5   7  10       97.27      103.20      8.64 o
  -5   8  10       37.05       32.65      5.25 o
  -4   8  10      304.92      305.04     11.17 o
  -3   8  10        6.46        3.01      3.52 o
  -2   8  10      434.62      418.68     11.02 o
  -1   8  10      272.89      246.12      8.63 o
   0   8  10     1638.64     1519.28     41.66 o
   1   8  10      252.69      228.79     10.65 o
   2   8  10      348.18      350.02     12.79 o
   3   8  10        0.41       -1.85      3.12 o
   4   8  10      300.64      311.61     19.64 o
   5   8  10       26.36       24.81      4.88 o
  -4   9  10      233.67      236.72      9.53 o
  -3   9  10      589.93      587.53     15.76 o
  -2   9  10     1139.87     1142.75     21.78 o
  -1   9  10      109.45      121.40      6.73 o
   0   9  10       54.98       54.88      5.91 o
   1   9  10      157.75      155.72     10.60 o
   2   9  10     1168.76     1192.20     28.64 o
   3   9  10      642.32      648.52     17.59 o
   4   9  10      199.37      197.21     16.05 o
   5   9  10       55.71       41.22      8.80 o
  -4  10  10      886.11      865.67     23.83 o
  -3  10  10       88.26       90.49      6.11 o
  -2  10  10      222.06      213.14      8.00 o
  -1  10  10      344.52      330.67     11.36 o
   0  10  10      318.97      335.13     12.14 o
   1  10  10      324.23      304.83     15.11 o
   2  10  10      280.60      267.23     11.83 o
   3  10  10      101.39       92.93      8.38 o
   4  10  10      893.15      915.21     39.30 o
  -4  11  10      164.52      204.27     11.04 o
  -3  11  10      405.68      411.21     12.12 o
  -2  11  10     1899.40     1853.07     35.75 o
  -1  11  10     2304.36     2306.38     58.81 o
   0  11  10       13.09       21.03      4.55 o
   1  11  10     2456.74     2437.67     64.68 o
   2  11  10     1772.12     1775.42     45.82 o
   3  11  10      366.47      367.56     16.11 o
   4  11  10      178.63      217.23     15.88 o
  -4  12  10      285.87      274.93     12.36 o
  -3  12  10       44.16       38.77      5.56 o
  -2  12  10      464.41      465.32     14.55 o
  -1  12  10      597.79      597.36     18.11 o
   0  12  10       25.56       25.99      5.47 o
   1  12  10      598.42      621.86     23.04 o
   2  12  10      496.93      494.47     16.92 o
   3  12  10       53.54       52.23      6.77 o
   4  12  10      324.75      321.69     18.16 o
  -4  13  10      190.06      203.92     11.46 o
  -3  13  10      112.18      124.38      8.67 o
  -2  13  10       41.08       40.44      5.89 o
  -1  13  10      384.23      383.18     17.90 o
   0  13  10       47.65       48.26      7.49 o
   1  13  10      454.14      454.50     16.88 o
   2  13  10       47.45       46.70      6.59 o
   3  13  10      115.74      127.96     11.48 o
   4  13  10      194.64      192.82     13.76 o
  -3  14  10      569.29      595.29     18.04 o
  -2  14  10      436.93      457.35     16.16 o
  -1  14  10      793.74      765.98     26.18 o
   0  14  10       74.09       80.98      9.00 o
   1  14  10      801.32      746.99     34.59 o
   2  14  10      433.42      445.02     37.26 o
   3  14  10      541.06      595.24     28.87 o
  -3  15  10        1.15       -2.52      5.17 o
  -2  15  10       90.35      103.19      8.10 o
  -1  15  10      160.26      155.75     11.18 o
   0  15  10       88.79       74.05     10.52 o
   1  15  10      156.55      147.73     18.55 o
   2  15  10       90.22       94.09     12.45 o
   3  15  10        0.02       -1.58      6.95 o
  -3  16  10      443.94      441.40     17.97 o
  -2  16  10      351.31      355.55     15.12 o
  -1  16  10      212.39      207.57     20.86 o
   0  16  10       18.98       -0.30      8.56 o
   1  16  10      214.35      202.23     14.44 o
   2  16  10      330.20      347.80     20.89 o
   3  16  10      455.96      446.27     21.63 o
  -2  17  10       47.28       52.00      7.55 o
  -1  17  10       95.66      116.21     11.29 o
   0  17  10      164.26      186.83     17.83 o
   1  17  10       77.43       93.77     10.17 o
   2  17  10       31.12       36.29      8.31 o
  -2  18  10      349.20      349.36     15.02 o
  -1  18  10      318.55      318.77     16.09 o
   0  18  10      277.00      272.42     15.86 o
   1  18  10      315.87      339.13     21.63 o
   2  18  10      364.15      373.72     18.40 o
  -1  19  10      105.28      111.87      9.27 o
   0  19  10       32.14       37.56      8.97 o
   1  19  10      104.86      112.52     11.62 o
   1   0  11     1511.93     1454.94     35.40 o
   2   0  11      338.80      345.80      8.50 o
   3   0  11       67.86       70.44      4.80 o
   4   0  11      391.81      395.91     11.81 o
   5   0  11       12.42       14.25      3.14 o
  -5   1  11       65.32       66.22      4.66 o
  -4   1  11      343.50      348.03     10.49 o
  -3   1  11      310.66      309.96      9.63 o
  -2   1  11      472.00      435.13     10.05 o
  -1   1  11      470.71      517.11     15.36 o
   0   1  11        1.75        4.57      3.69 o
   1   1  11      476.40      504.23     15.24 o
   2   1  11      517.18      488.50     11.44 o
   3   1  11      326.45      329.50      9.31 o
   4   1  11      252.29      257.71     10.85 o
   5   1  11       68.78       73.83      5.51 o
  -5   2  11      922.67      889.02     21.36 o
  -4   2  11      151.79      155.39      7.27 o
  -3   2  11      538.86      528.27     12.16 o
  -2   2  11      195.67      197.93      6.07 o
  -1   2  11      873.86      917.26     29.62 o
   0   2  11     1637.32     1782.44     51.93 o
   1   2  11      733.99      785.66     24.35 o
   2   2  11      183.09      197.83      7.02 o
   3   2  11      610.43      602.32     13.15 o
   4   2  11      125.91      124.28      9.14 o
   5   2  11      807.96      796.39     24.08 o
  -5   3  11      103.42      107.09      7.36 o
  -4   3  11       41.41       40.43      4.83 o
  -3   3  11      733.04      735.47     16.40 o
  -2   3  11      489.70      500.62     10.17 o
  -1   3  11      714.62      729.96     28.21 o
   0   3  11       93.68       93.59      7.04 o
   1   3  11      700.43      679.65     21.49 o
   2   3  11      533.84      538.81     12.04 o
   3   3  11      798.23      804.59     17.12 o
   4   3  11       64.36       65.00      6.28 o
   5   3  11       89.33       90.35      6.15 o
  -5   4  11     1184.27     1159.30     31.24 o
  -4   4  11      936.25      908.60     20.64 o
  -3   4  11      263.68      268.52      8.09 o
  -2   4  11     1930.05     1934.41     27.72 o
  -1   4  11      603.59      631.94     20.97 o
   0   4  11     4042.38     4009.12    143.39 o
   1   4  11      674.39      705.15     24.83 o
   2   4  11     1861.66     1911.30     39.50 o
   3   4  11      311.16      316.56      8.47 o
   4   4  11      866.32      855.88     28.24 o
   5   4  11     1088.53     1094.19     47.94 o
  -5   5  11      175.72      176.57      8.75 o
  -4   5  11      555.39      563.79     15.56 o
  -3   5  11      494.87      492.05     11.21 o
  -2   5  11      152.64      147.81      5.85 o
  -1   5  11       17.10       14.02      4.78 o
   0   5  11     3804.93     3994.08    119.33 o
   1   5  11       12.66       14.64      5.07 o
   2   5  11      177.33      172.28      7.68 o
   3   5  11      475.10      471.14     12.42 o
   4   5  11      503.67      516.78     27.83 o
   5   5  11      156.65      165.27     10.97 o
  -5   6  11      150.26      137.25      7.57 o
  -4   6  11       37.88       36.82      5.52 o
  -3   6  11      917.85      893.75     16.86 o
  -2   6  11     1654.53     1628.61     25.66 o
  -1   6  11      347.22      371.10     13.29 o
   0   6  11     2628.30     2601.04     79.86 o
   1   6  11      383.22      398.66     15.18 o
   2   6  11     1715.35     1709.64     35.18 o
   3   6  11      864.46      831.99     20.42 o
   4   6  11       34.32       36.85      8.52 o
   5   6  11      120.39      122.91      9.30 o
  -5   7  11       18.51       22.72      4.24 o
  -4   7  11      157.37      146.06      8.67 o
  -3   7  11     2324.16     2303.74     41.62 o
  -2   7  11      530.09      524.23     12.23 o
  -1   7  11      491.57      503.85     13.85 o
   0   7  11      361.59      398.81     15.30 o
   1   7  11      451.83      464.31     15.91 o
   2   7  11      504.93      513.25     15.66 o
   3   7  11     2528.84     2489.11     48.77 o
   4   7  11      157.61      158.78     18.06 o
   5   7  11        8.98        5.33      4.26 o
  -4   8  11     1161.01     1111.35     28.75 o
  -3   8  11      762.01      728.90     16.69 o
  -2   8  11      323.69      328.81      9.09 o
  -1   8  11      881.17      888.67     21.13 o
   0   8  11      326.22      312.89     11.27 o
   1   8  11      873.70      884.64     24.84 o
   2   8  11      367.48      370.74     12.64 o
   3   8  11      746.34      740.12     24.13 o
   4   8  11     1138.02     1156.13     47.82 o
  -4   9  11      212.70      209.75      8.97 o
  -3   9  11        1.89        2.46      3.47 o
  -2   9  11     1172.60     1175.92     22.24 o
  -1   9  11      219.59      215.06     11.14 o
   0   9  11      188.70      186.81      9.13 o
   1   9  11      254.67      239.14     12.91 o
   2   9  11     1110.40     1166.15     34.91 o
   3   9  11        0.45       -4.89      4.95 o
   4   9  11      215.94      228.79     16.21 o
  -4  10  11      278.41      284.83     14.32 o
  -3  10  11       57.74       58.68      5.99 o
  -2  10  11      604.41      602.74     15.70 o
  -1  10  11      954.26      954.40     25.36 o
   0  10  11      288.16      276.16     11.04 o
   1  10  11      784.60      773.26     28.17 o
   2  10  11      642.32      635.28     19.89 o
   3  10  11      108.49      127.04      9.14 o
   4  10  11      273.10      254.51     17.19 o
  -4  11  11      189.91      167.48     11.13 o
  -3  11  11      372.24      385.49     13.30 o
  -2  11  11      444.89      457.77     14.13 o
  -1  11  11      484.74      469.78     16.93 o
   0  11  11        6.52        9.43      4.67 o
   1  11  11      489.11      475.97     19.73 o
   2  11  11      429.35      429.54     15.98 o
   3  11  11      374.03      377.13     15.66 o
   4  11  11      189.84      196.66     14.57 o
  -4  12  11        5.84        8.98      4.96 o
  -3  12  11      221.30      258.96     11.31 o
  -2  12  11       86.71       99.15      7.18 o
  -1  12  11     2418.25     2421.65     72.19 o
   0  12  11      203.40      211.41     13.02 o
   1  12  11     2371.78     2448.42     67.09 o
   2  12  11       96.55      113.75      8.87 o
   3  12  11      190.83      213.40     11.45 o
   4  12  11       15.54       20.45      6.38 o
  -4  13  11      243.31      285.33     20.84 o
  -3  13  11      338.28      348.44     13.11 o
  -2  13  11      140.17      150.61     10.32 o
  -1  13  11      949.23      951.34     30.81 o
   0  13  11      580.59      557.87     21.31 o
   1  13  11      944.69      954.63     28.56 o
   2  13  11      176.94      203.43     27.33 o
   3  13  11      363.16      370.62     21.36 o
   4  13  11      209.62      208.44     19.92 o
  -3  14  11      115.53      126.62     10.41 o
  -2  14  11       83.30       98.11      8.09 o
  -1  14  11      315.94      316.97     17.88 o
   0  14  11       12.70       11.42      9.33 o
   1  14  11      305.01      285.15     22.56 o
   2  14  11       98.23       94.29     12.74 o
   3  14  11       98.54      109.88     12.07 o
  -3  15  11      580.45      601.36     22.50 o
  -2  15  11       39.42       45.23      6.11 o
  -1  15  11      163.90      175.24     13.82 o
   0  15  11        3.23        2.05      8.77 o
   1  15  11      167.04      209.83     15.21 o
   2  15  11       37.37       36.66      9.43 o
   3  15  11      600.45      625.79     27.76 o
  -3  16  11       42.92       54.33      6.75 o
  -2  16  11      916.64      949.14     32.11 o
  -1  16  11       58.04       56.01      7.40 o
   0  16  11      103.28      126.74     15.35 o
   1  16  11       53.42       65.03      9.19 o
   2  16  11      930.51      974.23     39.75 o
   3  16  11       35.41       43.08      8.80 o
  -2  17  11       76.00       78.66      7.16 o
  -1  17  11      110.78       99.08     10.06 o
   0  17  11      685.72      656.61     33.23 o
   1  17  11       99.84      111.92     10.16 o
   2  17  11       89.45       98.27     10.28 o
  -2  18  11      286.74      321.46     23.62 o
  -1  18  11       20.09       23.39      6.46 o
   0  18  11      299.28      330.91     17.02 o
   1  18  11       24.29       20.79      5.69 o
   2  18  11      251.57      255.43     14.51 o
  -1  19  11      225.68      225.58     19.92 o
   0  19  11      140.71      162.28     13.74 o
   1  19  11      220.99      226.97     19.92 o
   0   0  12       38.59       28.25      7.04 o
   1   0  12      111.62      102.68      6.66 o
   2   0  12      496.43      479.90     10.60 o
   3   0  12       66.49       65.17      4.85 o
   4   0  12      335.45      363.90     12.55 o
   5   0  12      128.23      134.08      8.53 o
  -5   1  12      419.62      394.72     16.10 o
  -4   1  12       71.63       79.73      6.96 o
  -3   1  12      109.80      109.42      5.54 o
  -2   1  12      626.60      624.45     13.78 o
  -1   1  12      517.03      561.98     17.23 o
   0   1  12       96.71      109.31      7.98 o
   1   1  12      581.55      596.01     17.02 o
   2   1  12      626.25      608.66     13.20 o
   3   1  12       80.15       84.19      5.40 o
   4   1  12       73.34       83.84      7.81 o
   5   1  12      444.79      432.30     16.40 o
  -5   2  12       71.13       76.38      5.67 o
  -4   2  12      131.33      132.32      8.54 o
  -3   2  12       72.79       76.44      5.07 o
  -2   2  12     1311.84     1283.75     22.18 o
  -1   2  12     1262.38     1186.80     31.33 o
   0   2  12      614.89      532.87     17.93 o
   1   2  12     1462.86     1309.03     30.83 o
   2   2  12     1303.22     1287.76     25.89 o
   3   2  12       46.14       43.20      4.37 o
   4   2  12      143.13      155.01      9.82 o
   5   2  12       54.27       58.10      6.40 o
  -5   3  12       87.50       88.76      7.57 o
  -4   3  12      541.14      547.36     17.26 o
  -3   3  12       74.18       76.38      4.89 o
  -2   3  12      194.33      189.66      6.60 o
  -1   3  12      325.78      331.82     12.33 o
   0   3  12       17.85       18.95      5.24 o
   1   3  12      339.96      346.04     12.25 o
   2   3  12      210.78      203.98      7.71 o
   3   3  12       54.87       55.19      4.26 o
   4   3  12      497.94      530.60     22.79 o
   5   3  12       87.66       78.61      6.71 o
  -5   4  12      611.45      616.46     19.32 o
  -4   4  12      318.97      313.88     13.56 o
  -3   4  12      371.26      378.02      9.77 o
  -2   4  12     1333.48     1279.34     23.19 o
  -1   4  12      421.51      433.02     13.06 o
   0   4  12     4515.65     4670.20    138.34 o
   1   4  12      394.93      400.33     14.11 o
   2   4  12     1322.01     1287.51     28.17 o
   3   4  12      336.81      342.50     10.06 o
   4   4  12      309.78      278.98     15.68 o
   5   4  12      605.32      617.19     25.71 o
  -5   5  12       52.97       47.03      5.11 o
  -4   5  12       79.49       70.46      6.72 o
  -3   5  12      682.12      678.04     13.28 o
  -2   5  12      182.31      195.10      6.83 o
  -1   5  12      345.01      341.13     10.66 o
   0   5  12        2.77        4.33      4.14 o
   1   5  12      306.47      297.32     12.15 o
   2   5  12      141.79      152.51      7.80 o
   3   5  12      609.33      564.59     14.69 o
   4   5  12       57.52       62.54     10.31 o
   5   5  12       63.92       59.89      6.71 o
  -5   6  12     1134.62     1074.42     34.16 o
  -4   6  12      459.03      454.51     15.12 o
  -3   6  12     1234.51     1187.17     24.10 o
  -2   6  12      709.11      740.96     16.10 o
  -1   6  12     1028.87     1068.72     24.26 o
   0   6  12       85.47      110.03      8.45 o
   1   6  12     1047.68     1099.32     28.91 o
   2   6  12      691.16      724.15     18.42 o
   3   6  12     1293.53     1270.59     27.48 o
   4   6  12      468.70      482.20     25.21 o
   5   6  12     1187.79     1237.66     60.68 o
  -4   7  12       95.61      107.58      7.52 o
  -3   7  12       41.89       43.79      4.43 o
  -2   7  12      583.22      540.60     13.44 o
  -1   7  12      799.72      795.65     19.50 o
   0   7  12      196.06      195.57      9.13 o
   1   7  12      760.07      781.84     22.86 o
   2   7  12      607.20      574.73     18.15 o
   3   7  12       46.10       34.88      6.30 o
   4   7  12      104.91      117.19     12.77 o
  -4   8  12       87.58       83.52      6.68 o
  -3   8  12      342.10      347.49     11.34 o
  -2   8  12     2749.32     2714.00     42.43 o
  -1   8  12     2195.47     2217.27     50.71 o
   0   8  12     2090.45     2061.53     45.08 o
   1   8  12     2118.24     2078.04     52.28 o
   2   8  12     2763.22     2760.37     65.03 o
   3   8  12      390.04      408.59     16.07 o
   4   8  12       74.61       76.74     10.64 o
  -4   9  12       96.10       88.71      7.61 o
  -3   9  12      583.66      561.45     14.86 o
  -2   9  12       70.77       84.08      6.29 o
  -1   9  12      122.01      122.49      8.82 o
   0   9  12       64.32       67.11      6.21 o
   1   9  12      121.03       95.51     10.70 o
   2   9  12       78.43       85.13      7.03 o
   3   9  12      594.51      614.42     20.66 o
   4   9  12       98.30      104.44     11.62 o
  -4  10  12      514.79      496.21     20.14 o
  -3  10  12      104.43       97.21      7.39 o
  -2  10  12      902.22      885.00     22.41 o
  -1  10  12       88.42       93.29      8.16 o
   0  10  12        9.18       13.37      4.31 o
   1  10  12       81.88       78.31      8.68 o
   2  10  12     1047.86      999.14     26.82 o
   3  10  12      119.36      107.69      8.75 o
   4  10  12      555.21      572.49     26.69 o
  -4  11  12      247.77      253.64     12.39 o
  -3  11  12       10.61       12.59      4.93 o
  -2  11  12      431.62      435.89     13.78 o
  -1  11  12       79.07       84.63     11.13 o
   0  11  12      268.37      229.11     13.04 o
   1  11  12       89.70       80.97     10.10 o
   2  11  12      421.12      409.89     16.63 o
   3  11  12       16.38       11.81      5.18 o
   4  11  12      195.27      220.32     15.39 o
  -4  12  12      324.64      348.79     24.55 o
  -3  12  12       36.18       45.22      5.99 o
  -2  12  12      169.17      187.65     10.13 o
  -1  12  12      390.15      407.15     25.54 o
   0  12  12        0.74        4.60      5.37 o
   1  12  12      294.09      299.43     16.21 o
   2  12  12      227.56      256.74     19.06 o
   3  12  12       45.30       63.31      6.83 o
   4  12  12      324.55      317.66     17.69 o
  -3  13  12      556.54      553.03     21.81 o
  -2  13  12        5.95        7.05      4.76 o
  -1  13  12      234.49      217.70     19.87 o
   0  13  12      560.93      536.79     30.28 o
   1  13  12      254.85      249.06     16.57 o
   2  13  12        7.15        7.60      8.31 o
   3  13  12      505.85      508.01     26.18 o
  -3  14  12       98.63      107.53      9.68 o
  -2  14  12      471.99      478.89     14.77 o
  -1  14  12      110.49      137.52     13.20 o
   0  14  12     1168.45     1217.47     52.24 o
   1  14  12       94.05      115.25     11.73 o
   2  14  12      420.75      409.73     41.69 o
   3  14  12      130.66      144.90     12.00 o
  -3  15  12      368.46      360.85     15.37 o
  -2  15  12      142.04      159.64     10.62 o
  -1  15  12      576.63      547.15     19.74 o
   0  15  12      157.60      154.86     25.01 o
   1  15  12      543.58      525.24     23.40 o
   2  15  12      151.88      165.26     14.90 o
   3  15  12      360.24      350.16     18.24 o
  -2  16  12       32.95       37.63      6.07 o
  -1  16  12      119.31      114.47     10.99 o
   0  16  12      340.46      333.40     18.54 o
   1  16  12      131.63      124.66     12.65 o
   2  16  12       43.14       39.32      8.31 o
  -2  17  12       51.29       48.88      6.40 o
  -1  17  12        3.96       -3.91      4.83 o
   0  17  12      270.91      283.42     16.13 o
   1  17  12        2.71        4.77      5.10 o
   2  17  12       54.57       57.33      7.90 o
  -1  18  12       25.42       17.58      5.87 o
   0  18  12      222.90      194.73     15.06 o
   1  18  12       42.47       47.20      8.64 o
   1   0  13      573.05      602.46     15.19 o
   2   0  13       19.44       13.17      3.71 o
   3   0  13      182.83      176.35      6.98 o
   4   0  13      442.35      479.52     17.79 o
   5   0  13        4.45        8.44      3.85 o
  -5   1  13      104.24      106.95     10.34 o
  -4   1  13      173.29      190.00      9.65 o
  -3   1  13      155.75      158.17      7.71 o
  -2   1  13      157.21      178.14      8.64 o
  -1   1  13      253.59      263.05     10.25 o
   0   1  13      484.11      518.19     14.58 o
   1   1  13      277.11      272.91      9.47 o
   2   1  13      203.73      218.02     10.75 o
   3   1  13      172.87      174.78      6.93 o
   4   1  13      163.26      172.61     10.52 o
   5   1  13      116.43      113.57      7.71 o
  -5   2  13      222.98      224.62     14.31 o
  -4   2  13      471.79      457.81     15.01 o
  -3   2  13      318.48      331.34      9.94 o
  -2   2  13      218.51      210.91      9.45 o
  -1   2  13      539.59      534.57     13.38 o
   0   2  13       73.22       88.39      6.72 o
   1   2  13      406.50      388.88     12.27 o
   2   2  13      230.87      223.82      9.97 o
   3   2  13      309.14      306.69     10.12 o
   4   2  13      396.55      378.66     19.11 o
   5   2  13      191.33      212.98     12.07 o
  -5   3  13       71.12       67.11     14.59 o
  -4   3  13      104.83      109.77      7.73 o
  -3   3  13      826.43      835.45     17.76 o
  -2   3  13       33.45       35.83      4.40 o
  -1   3  13      556.93      564.59     14.28 o
   0   3  13       43.19       40.30      5.95 o
   1   3  13      465.69      472.52     13.69 o
   2   3  13       16.14       14.30      4.52 o
   3   3  13      829.39      844.75     19.94 o
   4   3  13      106.15      113.20     10.43 o
   5   3  13       98.45      101.97      8.02 o
  -5   4  13      140.82      159.34     15.75 o
  -4   4  13       41.01       39.45      5.56 o
  -3   4  13      464.63      447.71     10.73 o
  -2   4  13     1526.91     1482.32     29.68 o
  -1   4  13      112.66      112.27      7.17 o
   0   4  13       40.66       40.02      5.51 o
   1   4  13       91.66       94.02      7.29 o
   2   4  13     1537.26     1572.05     35.55 o
   3   4  13      405.20      383.10     10.94 o
   4   4  13       81.19       75.05      8.72 o
  -4   5  13      288.38      280.00     11.50 o
  -3   5  13       20.32       25.06      4.09 o
  -2   5  13      823.82      817.17     18.64 o
  -1   5  13      558.91      579.90     15.76 o
   0   5  13      823.48      823.30     23.27 o
   1   5  13      575.23      592.74     18.52 o
   2   5  13      833.89      838.88     21.84 o
   3   5  13       13.24        9.48      4.39 o
   4   5  13      313.11      317.43     19.32 o
  -4   6  13      443.52      446.92     16.34 o
  -3   6  13        8.43       12.72      4.22 o
  -2   6  13     1637.52     1545.51     31.25 o
  -1   6  13      588.43      606.94     17.39 o
   0   6  13     2852.97     2576.18     54.42 o
   1   6  13      605.36      596.78     19.03 o
   2   6  13     1717.19     1706.81     40.98 o
   3   6  13        9.06       16.94      5.02 o
   4   6  13      424.35      432.71     23.91 o
  -4   7  13       57.37       56.48      5.73 o
  -3   7  13      600.14      612.39     16.95 o
  -2   7  13      132.18      123.01      7.47 o
  -1   7  13     1057.70     1103.32     26.48 o
   0   7  13       13.63       13.48      4.36 o
   1   7  13     1042.79     1039.29     29.05 o
   2   7  13      125.37      118.94      8.04 o
   3   7  13      680.99      711.01     22.62 o
   4   7  13       50.68       46.22      8.67 o
  -4   8  13      333.26      322.52     13.14 o
  -3   8  13      474.60      450.10     14.30 o
  -2   8  13      944.68      936.02     20.93 o
  -1   8  13      978.30     1005.28     25.04 o
   0   8  13        2.53        0.41      4.07 o
   1   8  13      949.01      932.35     27.16 o
   2   8  13      949.51      944.89     26.57 o
   3   8  13      420.06      402.34     16.67 o
   4   8  13      281.12      299.84     18.83 o
  -4   9  13      230.41      226.56     12.56 o
  -3   9  13      292.03      286.78     11.21 o
  -2   9  13      303.04      292.84     12.21 o
  -1   9  13      455.84      471.92     17.44 o
   0   9  13      149.66      150.66      8.74 o
   1   9  13      502.46      501.97     19.84 o
   2   9  13      335.10      335.11     16.00 o
   3   9  13      308.89      294.92     13.47 o
   4   9  13      229.96      251.68     20.61 o
  -4  10  13       61.03       61.28      8.50 o
  -3  10  13      371.30      373.69     13.33 o
  -2  10  13     1787.04     1767.65     41.36 o
  -1  10  13     2127.77     2118.43     56.44 o
   0  10  13      503.72      498.56     19.59 o
   1  10  13     2334.00     2376.39     62.30 o
   2  10  13     1852.96     1851.37     58.68 o
   3  10  13      273.91      268.68     13.36 o
   4  10  13       59.46       54.49      8.52 o
  -4  11  13      103.12       92.64     12.97 o
  -3  11  13      434.02      447.17     15.26 o
  -2  11  13      155.58      154.97     16.42 o
  -1  11  13      137.20      150.88     10.58 o
   0  11  13       10.67        8.18      6.32 o
   1  11  13      116.76      128.40     12.50 o
   2  11  13      167.77      187.58     17.54 o
   3  11  13      425.02      459.40     17.12 o
   4  11  13      104.63      109.91     10.79 o
  -3  12  13      496.43      491.30     20.03 o
  -2  12  13      326.83      340.63     15.49 o
  -1  12  13      305.69      322.84     13.79 o
   0  12  13        5.59        5.04      6.46 o
   1  12  13      395.07      433.38     20.65 o
   2  12  13      316.91      311.83     21.36 o
   3  12  13      407.65      418.65     23.47 o
  -3  13  13      107.63       96.48      9.16 o
  -2  13  13      230.70      252.68     11.37 o
  -1  13  13       74.86      104.69     10.29 o
   0  13  13        8.21        7.80     10.19 o
   1  13  13       60.94       72.15      9.83 o
   2  13  13      199.56      188.13     22.93 o
   3  13  13      114.31      105.06     11.08 o
  -3  14  13      574.76      573.29     21.01 o
  -2  14  13       19.63       22.70      6.92 o
  -1  14  13       44.66       59.98      8.18 o
   0  14  13       19.14       21.48      9.62 o
   1  14  13       39.64       47.10      8.60 o
   2  14  13       36.31       29.95      8.83 o
   3  14  13      557.24      563.54     25.32 o
  -2  15  13       61.34       73.74     10.94 o
  -1  15  13        7.81       13.46      5.13 o
   0  15  13      280.52      268.82     20.30 o
   1  15  13        3.89       13.71      6.37 o
   2  15  13       49.28       57.41      9.43 o
  -2  16  13      827.51      756.44     25.26 o
  -1  16  13       53.47       52.14      7.18 o
   0  16  13     2110.25     2239.04     69.02 o
   1  16  13       44.83       33.71      6.77 o
   2  16  13      828.21      764.99     31.40 o
  -1  17  13       51.08       46.46      7.18 o
   0  17  13        8.15       11.00      5.69 o
   1  17  13       41.99       31.23      8.35 o
   0  18  13      720.60      743.20     31.93 o
   0   0  14      155.38      143.14      9.81 o
   1   0  14        3.65        5.28      3.49 o
   2   0  14       82.05       88.92      7.34 o
   3   0  14       89.63       88.13      6.03 o
   4   0  14      326.35      371.69     18.21 o
  -4   1  14      220.24      216.92     11.31 o
  -3   1  14      469.01      475.61     12.14 o
  -2   1  14      181.62      187.36      9.51 o
  -1   1  14     1976.39     1985.94     42.93 o
   0   1  14      832.12      796.40     17.78 o
   1   1  14     1973.25     1972.21     37.22 o
   2   1  14      145.90      147.72      9.00 o
   3   1  14      448.92      457.70     12.70 o
   4   1  14      218.90      219.15     13.89 o
  -4   2  14      946.97      944.12     29.10 o
  -3   2  14       34.11       36.84      4.40 o
  -2   2  14     2450.23     2389.39     46.55 o
  -1   2  14      592.37      606.79     17.46 o
   0   2  14     1233.90     1195.02     26.11 o
   1   2  14      442.79      439.74     13.53 o
   2   2  14     2398.24     2342.79     51.41 o
   3   2  14       47.63       58.53      6.08 o
   4   2  14     1006.13     1020.80     34.94 o
  -4   3  14      438.29      429.92     14.86 o
  -3   3  14       58.55       62.00      4.95 o
  -2   3  14      306.88      291.88     10.88 o
  -1   3  14      558.12      557.49     16.24 o
   0   3  14       11.32       16.96      4.36 o
   1   3  14      523.26      515.84     17.45 o
   2   3  14      334.42      334.94     13.85 o
   3   3  14       47.03       50.20      5.82 o
   4   3  14      511.97      489.74     20.41 o
  -4   4  14      214.92      195.09      9.58 o
  -3   4  14     1178.92     1170.23     26.56 o
  -2   4  14      791.68      780.24     18.11 o
  -1   4  14     1212.88     1199.22     28.46 o
   0   4  14     3225.72     3213.43     74.41 o
   1   4  14     1182.77     1162.98     31.46 o
   2   4  14      843.87      815.43     24.27 o
   3   4  14     1329.06     1294.99     32.12 o
   4   4  14      238.27      234.59     13.37 o
  -4   5  14      159.30      142.81      7.58 o
  -3   5  14      283.68      292.15     10.26 o
  -2   5  14       79.76       76.37      6.14 o
  -1   5  14      288.12      323.22     11.94 o
   0   5  14     1820.96     1770.29     43.47 o
   1   5  14      263.80      284.38     12.56 o
   2   5  14       47.54       33.30      6.10 o
   3   5  14      262.03      260.77     11.79 o
   4   5  14      142.80      124.78     12.93 o
  -4   6  14      112.88      104.99      6.49 o
  -3   6  14     1575.90     1560.83     37.81 o
  -2   6  14      513.50      533.86     16.31 o
  -1   6  14      193.23      188.76      9.77 o
   0   6  14      932.25      878.48     22.99 o
   1   6  14      207.54      196.25     10.67 o
   2   6  14      530.51      526.76     20.86 o
   3   6  14     1529.93     1472.19     42.15 o
   4   6  14       99.25      104.67     11.79 o
  -4   7  14      187.55      186.71      9.05 o
  -3   7  14       71.16       78.20      7.27 o
  -2   7  14       77.88       70.73      6.28 o
  -1   7  14      339.24      349.87     12.80 o
   0   7  14      672.08      611.27     17.97 o
   1   7  14      308.95      330.27     13.87 o
   2   7  14      116.17      115.68     10.23 o
   3   7  14       84.72       77.11      7.76 o
   4   7  14      182.19      183.47     26.17 o
  -4   8  14       89.39       93.96      6.66 o
  -3   8  14      405.79      406.61     14.29 o
  -2   8  14       72.17       67.54      6.10 o
  -1   8  14      844.31      865.80     25.26 o
   0   8  14     1610.46     1553.95     36.10 o
   1   8  14      858.01      866.76     29.10 o
   2   8  14       32.00       35.56      7.99 o
   3   8  14      326.47      335.92     14.97 o
   4   8  14      105.15      112.39     11.30 o
  -4   9  14      182.47      189.97     11.12 o
  -3   9  14       29.08       28.18      5.00 o
  -2   9  14      114.67      107.19      8.53 o
  -1   9  14       44.88       46.07      6.47 o
   0   9  14       16.99        4.88      5.47 o
   1   9  14       55.88       64.28      8.01 o
   2   9  14      103.26       94.72     13.26 o
   3   9  14       24.11       12.14      5.17 o
   4   9  14      200.93      211.92     14.08 o
  -4  10  14      657.42      625.78     38.45 o
  -3  10  14      204.37      208.20     10.03 o
  -2  10  14      162.91      160.10     10.04 o
  -1  10  14      549.18      555.16     20.26 o
   0  10  14      131.12      107.05     11.59 o
   1  10  14      570.03      584.26     22.16 o
   2  10  14       96.32      124.14     22.70 o
   3  10  14      216.26      217.11     11.09 o
   4  10  14      644.92      633.19     28.33 o
  -3  11  14      201.20      170.50     12.01 o
  -2  11  14      337.41      338.98     13.74 o
  -1  11  14      354.25      350.91     14.97 o
   0  11  14        2.21        4.79      6.46 o
   1  11  14      309.26      309.19     18.52 o
   2  11  14      348.35      369.75     23.54 o
   3  11  14      188.60      185.26     10.94 o
  -3  12  14       30.65       32.95      6.78 o
  -2  12  14      870.08      858.44     23.44 o
  -1  12  14       61.37       66.11     14.44 o
   0  12  14      188.81      156.56     23.62 o
   1  12  14       36.27       45.29      8.72 o
   2  12  14      827.04      726.46     35.99 o
   3  12  14       49.91       38.21      7.98 o
  -3  13  14      390.15      353.18     15.58 o
  -2  13  14        6.11       10.17      5.26 o
  -1  13  14       85.37       91.60     10.92 o
   0  13  14       24.50       21.46     14.82 o
   1  13  14      101.19      120.51     11.57 o
   2  13  14        9.87       11.85      9.26 o
   3  13  14      403.34      365.35     18.79 o
  -2  14  14      661.76      640.15     23.31 o
  -1  14  14      251.89      259.52     15.63 o
   0  14  14       33.09       41.82      8.69 o
   1  14  14      269.56      290.46     15.99 o
   2  14  14      619.12      617.11     34.74 o
  -2  15  14      192.78      156.38     12.20 o
  -1  15  14       99.05      104.01     10.25 o
   0  15  14       37.54       27.48      7.76 o
   1  15  14       89.75       95.85      9.83 o
   2  15  14      173.58      166.57     13.05 o
  -1  16  14      106.00      104.65      9.44 o
   0  16  14      252.94      266.50     15.24 o
   1  16  14      139.47      119.41     17.12 o
   2  16  14       89.82       85.90      8.67 o
  -1  17  14      142.14      121.82     15.29 o
   0  17  14        2.35       -0.03      6.71 o
   1  17  14      140.96      137.20     12.20 o
   1   0  15      612.87      651.66     19.74 o
   2   0  15      685.47      690.62     21.72 o
   3   0  15      567.08      562.03     16.65 o
   4   0  15      262.81      283.95     15.18 o
  -4   1  15      273.98      259.83     14.74 o
  -3   1  15       94.42       82.64      6.86 o
  -2   1  15      189.26      206.26     11.08 o
  -1   1  15      330.09      319.94     12.44 o
   0   1  15        5.25        8.35      3.89 o
   1   1  15      405.94      387.88     13.31 o
   2   1  15      204.16      204.55     20.59 o
   3   1  15       86.10       88.47      7.71 o
   4   1  15      283.29      297.90     15.36 o
  -4   2  15      199.49      211.31     13.32 o
  -3   2  15      658.93      651.91     18.44 o
  -2   2  15       31.22       39.62      6.23 o
  -1   2  15      944.64      964.45     23.58 o
   0   2  15     1308.07     1264.30     28.26 o
   1   2  15      841.29      850.45     21.17 o
   2   2  15       17.75       25.38      5.78 o
   3   2  15      747.33      705.86     20.73 o
   4   2  15      226.88      238.78     13.52 o
  -4   3  15       72.59       62.20      6.67 o
  -3   3  15      205.20      217.22      9.59 o
  -2   3  15      174.67      176.35      9.96 o
  -1   3  15      745.34      763.22     21.14 o
   0   3  15     1026.69     1042.05     24.39 o
   1   3  15      835.28      825.82     23.79 o
   2   3  15      216.92      205.97     12.45 o
   3   3  15      189.13      200.87     10.69 o
   4   3  15       80.97       78.59      8.61 o
  -4   4  15     1220.20     1190.91     34.22 o
  -3   4  15        4.94        4.90      3.96 o
  -2   4  15      396.84      429.26     16.15 o
  -1   4  15       13.18        5.46      4.31 o
   0   4  15     3805.89     3656.02     75.25 o
   1   4  15        5.14        3.56      4.20 o
   2   4  15      456.20      471.79     21.74 o
   3   4  15        0.65        2.12      4.46 o
   4   4  15     1259.83     1253.71     40.26 o
  -4   5  15      200.27      199.63     10.63 o
  -3   5  15        2.14        3.48      4.36 o
  -2   5  15       40.11       39.49      5.24 o
  -1   5  15       67.43       68.93      6.66 o
   0   5  15       30.88       19.90      4.83 o
   1   5  15       78.06       78.74      7.27 o
   2   5  15       32.36       25.43      7.56 o
   3   5  15        1.50        0.79      4.28 o
   4   5  15      204.21      208.54     25.01 o
  -4   6  15      101.12       93.03      6.70 o
  -3   6  15       96.32       90.39      6.46 o
  -2   6  15      270.60      268.99     10.49 o
  -1   6  15      152.31      176.22     10.69 o
   0   6  15      171.74      176.21      9.61 o
   1   6  15      187.36      184.61     15.98 o
   2   6  15      300.35      320.53     17.53 o
   3   6  15      134.09      123.32      9.40 o
   4   6  15       91.45       89.09     10.65 o
  -4   7  15        0.36       -2.52      3.75 o
  -3   7  15      258.31      256.92     10.20 o
  -2   7  15      104.20      115.61      8.15 o
  -1   7  15      426.69      440.46     16.36 o
   0   7  15      194.72      177.97     11.90 o
   1   7  15      441.27      445.06     18.87 o
   2   7  15      121.10      137.39     12.49 o
   3   7  15      219.18      211.89     11.66 o
   4   7  15        0.39        3.47      5.57 o
  -4   8  15      293.98      295.62     13.53 o
  -3   8  15      225.13      212.65      9.56 o
  -2   8  15      159.97      162.80      9.25 o
  -1   8  15      283.46      278.39     15.24 o
   0   8  15      520.59      451.51     22.36 o
   1   8  15      217.71      244.64     14.37 o
   2   8  15      101.33      124.37     14.84 o
   3   8  15      267.37      265.03     12.11 o
   4   8  15      285.24      283.14     16.70 o
  -3   9  15      286.96      254.53     12.20 o
  -2   9  15       46.35       58.38      6.98 o
  -1   9  15      549.77      535.41     17.83 o
   0   9  15      145.10      141.80     14.10 o
   1   9  15      484.93      487.49     20.24 o
   2   9  15       27.04       30.57      9.83 o
   3   9  15      302.36      264.71     13.77 o
  -3  10  15      422.29      427.30     18.35 o
  -2  10  15      255.49      247.69     11.74 o
  -1  10  15      505.01      553.58     20.06 o
   0  10  15      328.37      312.64     22.92 o
   1  10  15      400.01      442.94     22.79 o
   2  10  15      207.31      240.56     18.92 o
   3  10  15      382.03      397.57     16.82 o
  -3  11  15       72.68       78.75      8.52 o
  -2  11  15      446.50      460.37     17.69 o
  -1  11  15      202.43      210.87     20.06 o
   0  11  15        5.25        3.98      8.83 o
   1  11  15      207.34      211.31     15.02 o
   2  11  15      447.80      479.43     42.38 o
   3  11  15       71.64       69.02     12.04 o
  -3  12  15      519.07      483.39     19.41 o
  -2  12  15      225.13      237.64     12.06 o
  -1  12  15      774.36      858.15     37.15 o
   0  12  15        2.12       13.44      7.40 o
   1  12  15      740.74      786.74     30.91 o
   2  12  15      273.63      288.22     18.66 o
   3  12  15      598.52      561.82     24.00 o
  -2  13  15      300.91      296.95     15.02 o
  -1  13  15      893.04      865.63     31.71 o
   0  13  15      485.61      506.79     23.44 o
   1  13  15      914.27      922.85     32.69 o
   2  13  15      303.25      306.36     18.63 o
  -2  14  15      225.09      240.81     12.45 o
  -1  14  15        2.64        2.77      6.14 o
   0  14  15      971.46      921.14     34.02 o
   1  14  15        7.50        7.53      5.40 o
   2  14  15      207.06      228.95     15.35 o
  -2  15  15      104.34      105.15     15.29 o
  -1  15  15      120.42      117.16      9.94 o
   0  15  15       13.28       15.21      4.68 o
   1  15  15      110.06      103.13      8.42 o
   2  15  15      104.06      120.25     10.42 o
  -1  16  15      176.26      151.28     13.43 o
   0  16  15      134.18      118.24     12.58 o
   1  16  15      190.66      189.53     13.74 o
   0   0  16     2312.08     2266.07     61.64 o
   1   0  16     2299.63     2276.42     54.87 o
   2   0  16     1842.77     1838.40     45.74 o
   3   0  16        3.04        1.35      4.47 o
   4   0  16       43.44       42.65      8.52 o
  -4   1  16      195.42      193.48     12.19 o
  -3   1  16      330.68      342.54     12.37 o
  -2   1  16      434.99      413.35     16.31 o
  -1   1  16     4006.03     4013.09     83.05 o
   0   1  16      170.26      152.68     10.53 o
   1   1  16     4088.32     4229.22    101.16 o
   2   1  16      482.10      461.73     16.81 o
   3   1  16      341.47      350.16     13.50 o
   4   1  16      207.73      205.59     12.28 o
  -4   2  16      479.40      495.81     20.56 o
  -3   2  16      509.30      508.68     15.33 o
  -2   2  16      689.91      657.79     22.07 o
  -1   2  16      106.67       86.91      8.78 o
   0   2  16      168.98      169.40      8.66 o
   1   2  16      114.21      105.79      9.56 o
   2   2  16      840.85      840.70     26.48 o
   3   2  16      506.48      492.32     16.59 o
   4   2  16      473.81      499.81     20.23 o
  -4   3  16      271.39      256.41     13.53 o
  -3   3  16       46.50       45.55      5.62 o
  -2   3  16      663.95      624.00     20.19 o
  -1   3  16      863.22      827.62     24.55 o
   0   3  16      102.48      111.80      7.28 o
   1   3  16      860.36      833.29     28.12 o
   2   3  16      591.24      606.88     26.23 o
   3   3  16       77.68       67.84      6.69 o
   4   3  16      231.68      231.79     12.92 o
  -4   4  16       13.88       16.31      5.52 o
  -3   4  16      306.09      295.38     12.48 o
  -2   4  16      510.89      540.40     18.43 o
  -1   4  16     1169.13     1173.40     30.77 o
   0   4  16       31.60       28.51      5.37 o
   1   4  16     1049.70     1059.77     46.60 o
   2   4  16      484.81      511.25     23.61 o
   3   4  16      258.92      260.94     11.64 o
   4   4  16       23.85       21.54      6.88 o
  -4   5  16       24.49       21.74      5.52 o
  -3   5  16      412.48      377.60     14.23 o
  -2   5  16      335.10      351.18     28.15 o
  -1   5  16       52.37       59.81      6.96 o
   0   5  16      895.49      850.48     23.21 o
   1   5  16       66.92       67.04      8.29 o
   2   5  16      359.40      386.83     23.40 o
   3   5  16      396.77      375.88     13.64 o
   4   5  16       36.72       45.11      7.69 o
  -4   6  16       14.18       17.23      5.23 o
  -3   6  16       81.25       74.51      7.08 o
  -2   6  16       49.71       45.83      6.54 o
  -1   6  16       75.85       92.90      9.11 o
   0   6  16     1477.74     1311.51     33.63 o
   1   6  16       34.79       33.44      6.87 o
   2   6  16       37.96       37.36     10.28 o
   3   6  16       96.34       98.10      8.18 o
   4   6  16       22.48       25.04      6.38 o
  -4   7  16      276.09      282.55     22.23 o
  -3   7  16      168.10      153.82      8.81 o
  -2   7  16      436.53      436.78     15.72 o
  -1   7  16      639.95      647.99     20.35 o
   0   7  16      656.07      696.08     29.24 o
   1   7  16      591.44      609.24     23.21 o
   2   7  16      477.49      464.94     26.04 o
   3   7  16      142.79      133.01     11.77 o
   4   7  16      278.49      288.11     23.16 o
  -3   8  16      414.95      419.18     13.90 o
  -2   8  16       67.89       72.43      6.58 o
  -1   8  16      523.80      519.43     19.79 o
   0   8  16       39.24       42.69      8.63 o
   1   8  16      549.70      588.49     24.84 o
   2   8  16       55.96       61.82     11.45 o
   3   8  16      408.38      396.36     15.12 o
  -3   9  16      318.87      317.20     15.21 o
  -2   9  16      237.39      211.50     12.05 o
  -1   9  16      253.40      238.47     13.42 o
   0   9  16        1.06       -8.11      8.11 o
   1   9  16      257.28      265.59     34.24 o
   2   9  16      261.36      247.01     18.67 o
   3   9  16      319.94      298.78     13.90 o
  -3  10  16      152.59      147.31     10.16 o
  -2  10  16      299.15      337.15     14.47 o
  -1  10  16        4.24       -3.75      6.67 o
   0  10  16      536.06      523.06     24.42 o
   1  10  16        7.65        3.75      6.54 o
   2  10  16      291.43      311.57     20.89 o
   3  10  16      158.04      139.00     12.51 o
  -3  11  16      231.73      213.97     11.61 o
  -2  11  16      115.46      118.58     10.50 o
  -1  11  16      469.63      454.44     22.04 o
   0  11  16       80.76       72.27     10.07 o
   1  11  16      440.19      456.00     21.24 o
   2  11  16      112.33       91.37     12.12 o
   3  11  16      258.37      232.52     17.60 o
  -2  12  16      364.00      371.31     16.61 o
  -1  12  16       87.74       83.07     10.18 o
   0  12  16      425.91      420.10     24.79 o
   1  12  16       85.91       88.07      9.66 o
   2  12  16      355.46      360.53     20.42 o
  -2  13  16       18.31       12.31      5.71 o
  -1  13  16       65.49       67.84      8.99 o
   0  13  16       31.73       24.81      5.94 o
   1  13  16       88.15      104.39      9.09 o
   2  13  16       18.01        3.71      6.22 o
  -2  14  16       32.28       26.87     10.19 o
  -1  14  16       39.84       45.19      7.40 o
   0  14  16      246.34      243.53     11.82 o
   1  14  16       40.03       54.05      6.10 o
   2  14  16       24.30       25.94      6.66 o
  -1  15  16       32.32       28.69      9.50 o
   0  15  16      269.66      321.14     19.64 o
   1  15  16       27.89       26.88      7.65 o
   1   0  17      417.79      437.93     16.51 o
   2   0  17        1.12        1.13      6.73 o
   3   0  17      731.33      728.15     21.02 o
   4   0  17       82.33       86.56      8.09 o
  -4   1  17       29.78       28.92      5.86 o
  -3   1  17      608.48      594.28     18.26 o
  -2   1  17     1192.72     1186.57     39.39 o
  -1   1  17      471.68      509.03     17.92 o
   0   1  17      492.58      490.92     16.51 o
   1   1  17      466.86      500.12     20.18 o
   2   1  17     1077.34     1086.57     47.82 o
   3   1  17      598.42      588.19     18.17 o
   4   1  17       19.94       18.91      5.07 o
  -4   2  17       43.68       45.34      6.46 o
  -3   2  17      190.99      173.99      8.73 o
  -2   2  17      489.93      488.25     22.46 o
  -1   2  17      270.85      282.35     13.36 o
   0   2  17      617.38      575.72     16.80 o
   1   2  17      293.51      284.53     14.63 o
   2   2  17      468.76      497.92     27.35 o
   3   2  17      205.28      202.55     16.34 o
   4   2  17       44.18       38.95      6.11 o
  -4   3  17       16.58       26.56      5.58 o
  -3   3  17      375.13      399.31     15.99 o
  -2   3  17      301.66      296.80     17.49 o
  -1   3  17      289.84      304.02     13.74 o
   0   3  17       44.34       43.17      6.07 o
   1   3  17      262.41      267.69     14.90 o
   2   3  17      222.36      222.90     18.83 o
   3   3  17      362.29      374.73     13.63 o
   4   3  17        7.29        6.11      5.40 o
  -4   4  17       46.27       30.69      7.64 o
  -3   4  17       20.12       23.60      5.94 o
  -2   4  17      349.11      357.28     15.98 o
  -1   4  17      540.89      538.43     22.07 o
   0   4  17      253.44      239.63     11.40 o
   1   4  17      443.48      442.87     19.38 o
   2   4  17      316.06      330.03     22.27 o
   3   4  17       11.76       13.76      4.59 o
   4   4  17       63.24       52.70      7.65 o
  -3   5  17       71.48       71.67      7.57 o
  -2   5  17      194.41      184.01     13.43 o
  -1   5  17       77.69       76.08      7.38 o
   0   5  17      282.09      271.61     12.09 o
   1   5  17      103.51      104.45      9.38 o
   2   5  17      170.88      166.25     16.52 o
   3   5  17       31.12       23.11      5.40 o
  -3   6  17       73.29       74.72      7.44 o
  -2   6  17        4.47        9.27      5.85 o
  -1   6  17        1.74       -2.02      5.07 o
   0   6  17       63.13       67.84      6.97 o
   1   6  17        5.97        9.60      6.81 o
   2   6  17        3.00        5.48      7.84 o
   3   6  17       71.59       68.63      7.35 o
  -3   7  17      465.24      460.70     16.84 o
  -2   7  17       44.58       41.80      6.17 o
  -1   7  17      628.73      637.25     21.99 o
   0   7  17       24.74       20.98      6.62 o
   1   7  17      588.82      630.58     26.55 o
   2   7  17       40.54       38.89      9.99 o
   3   7  17      487.51      493.75     16.56 o
  -3   8  17      149.94      151.30      9.07 o
  -2   8  17      350.71      360.54     13.58 o
  -1   8  17      843.26      830.19     26.84 o
   0   8  17      267.47      241.72     14.35 o
   1   8  17      949.57      961.65     33.69 o
   2   8  17      396.95      404.54     22.90 o
   3   8  17      130.32      129.18      9.03 o
  -3   9  17      244.87      219.18     11.83 o
  -2   9  17      926.82      981.18     33.84 o
  -1   9  17      159.61      178.30     14.10 o
   0   9  17      249.27      263.25     14.51 o
   1   9  17      217.09      232.02     15.19 o
   2   9  17      987.45     1045.81     42.56 o
   3   9  17      209.58      191.15     13.35 o
  -3  10  17       97.85      106.36     14.13 o
  -2  10  17      133.51      135.52     12.71 o
  -1  10  17        8.03       22.60      7.72 o
   0  10  17      849.12      815.56     27.38 o
   1  10  17        9.26       11.49      6.39 o
   2  10  17      126.78      122.35     13.09 o
  -2  11  17       55.48       58.67      7.90 o
  -1  11  17      315.35      294.10     15.94 o
   0  11  17      378.02      417.21     17.34 o
   1  11  17      285.54      280.88     15.40 o
   2  11  17       38.17       45.78      8.97 o
  -2  12  17       26.21       19.73      5.77 o
  -1  12  17       38.41       45.55      8.18 o
   0  12  17      115.81      101.97      8.45 o
   1  12  17       36.10       36.48      6.30 o
   2  12  17       37.56       34.78      8.34 o
  -2  13  17      170.51      170.92     18.53 o
  -1  13  17      141.36      135.40     10.55 o
   0  13  17      455.42      511.00     17.90 o
   1  13  17      155.37      146.34     22.93 o
   2  13  17      203.37      216.51     13.24 o
  -1  14  17      247.76      255.07     16.48 o
   0  14  17      259.09      272.10     17.69 o
   1  14  17      294.81      307.03     17.65 o
   0   0  18      526.79      470.79     28.33 o
   1   0  18      572.53      538.04     24.19 o
   2   0  18       99.82      124.66     21.54 o
   3   0  18        2.63        5.87      4.67 o
  -3   1  18      192.25      193.47     12.16 o
  -2   1  18      473.25      490.34     21.29 o
  -1   1  18       85.12       77.62      8.42 o
   0   1  18      107.78       99.76      9.73 o
   1   1  18       78.71       75.05     16.05 o
   2   1  18      420.09      389.00     24.56 o
   3   1  18      143.87      153.59      8.46 o
  -3   2  18      206.47      193.54     13.01 o
  -2   2  18       98.41      113.49     11.61 o
  -1   2  18      466.25      466.59     18.47 o
   0   2  18      628.64      580.35     22.81 o
   1   2  18      414.51      420.99     20.97 o
   2   2  18      114.53       98.18     13.42 o
   3   2  18      199.04      185.06      9.15 o
  -3   3  18      739.26      725.59     22.70 o
  -2   3  18      632.38      679.31     33.14 o
  -1   3  18     1289.90     1295.20     38.82 o
   0   3  18      147.17      121.48      9.35 o
   1   3  18     1420.44     1442.84     46.71 o
   2   3  18      624.64      681.53     33.58 o
   3   3  18      735.83      703.97     19.82 o
  -3   4  18       88.48       99.62      8.12 o
  -2   4  18       78.09       94.83     10.33 o
  -1   4  18      226.64      228.14     12.97 o
   0   4  18     1295.83     1174.80     36.91 o
   1   4  18      181.38      179.44     15.90 o
   2   4  18       73.28       86.85     19.22 o
   3   4  18      103.26      106.83      6.90 o
  -3   5  18      376.12      398.56     14.95 o
  -2   5  18      505.99      505.03     21.64 o
  -1   5  18      413.92      404.14     16.78 o
   0   5  18     1614.26     1515.17     44.84 o
   1   5  18      447.49      440.11     20.71 o
   2   5  18      485.89      486.18     21.19 o
   3   5  18      375.22      371.44     15.73 o
  -3   6  18       30.91       22.51      5.19 o
  -2   6  18      291.49      307.94     13.92 o
  -1   6  18      173.73      193.93     11.21 o
   0   6  18       14.29        8.59      5.46 o
   1   6  18      183.32      201.26     14.23 o
   2   6  18      280.40      264.03     19.32 o
   3   6  18       37.17       29.76      4.90 o
  -3   7  18      245.94      237.47     10.74 o
  -2   7  18      780.60      789.49     24.24 o
  -1   7  18      309.30      297.99     16.90 o
   0   7  18      221.19      198.55     17.91 o
   1   7  18      296.57      278.05     16.33 o
   2   7  18      725.74      736.29     34.23 o
   3   7  18      257.75      249.66     18.53 o
  -3   8  18      281.42      272.55     12.88 o
  -2   8  18       33.60       43.36      6.51 o
  -1   8  18      103.21      102.03     10.95 o
   0   8  18      292.25      279.78     14.63 o
   1   8  18       96.45       92.56      9.65 o
   2   8  18       35.19       46.50      9.48 o
  -2   9  18      102.12      102.15      9.54 o
  -1   9  18      339.91      339.74     17.86 o
   0   9  18        8.30        0.78      5.34 o
   1   9  18      373.51      403.00     16.25 o
   2   9  18      100.56      101.99     11.62 o
  -2  10  18      314.86      319.39     21.35 o
  -1  10  18      139.37      164.29     12.42 o
   0  10  18      194.07      193.05     12.87 o
   1  10  18      133.44      139.14      9.45 o
   2  10  18      303.91      316.58     18.86 o
  -2  11  18      267.26      233.15     11.88 o
  -1  11  18      252.07      259.31     14.55 o
   0  11  18        1.84        2.65      4.75 o
   1  11  18      282.48      287.87     11.99 o
   2  11  18      248.86      243.94     15.02 o
  -1  12  18       14.97       22.63      6.28 o
   0  12  18      614.15      664.93     21.34 o
   1  12  18       21.54       10.10      7.04 o
  -1  13  18      248.36      265.41     21.31 o
   0  13  18      529.17      593.96     28.00 o
   1  13  18      226.71      220.55     19.22 o
   1   0  19      131.84      115.35     10.55 o
   2   0  19       48.51       42.63      9.99 o
   3   0  19        0.29        2.60      4.97 o
  -3   1  19       73.34       78.76      8.02 o
  -2   1  19      173.83      186.32     16.05 o
  -1   1  19       47.19       42.51      7.68 o
   0   1  19      943.93      968.16     31.84 o
   1   1  19       55.23       63.65      8.70 o
   2   1  19      149.72      165.28     15.86 o
   3   1  19       91.70       81.42      7.96 o
  -3   2  19      178.32      170.79     10.86 o
  -2   2  19      993.64      952.49     40.78 o
  -1   2  19      165.52      185.97     12.80 o
   0   2  19       13.13       16.18      6.29 o
   1   2  19      137.59      156.40     12.92 o
   2   2  19      975.62      962.76     41.27 o
   3   2  19      187.40      174.22     10.76 o
  -3   3  19      107.93      119.01      9.53 o
  -2   3  19      218.00      217.72     13.80 o
  -1   3  19      104.32      115.29      8.98 o
   0   3  19     1162.27     1058.12     33.68 o
   1   3  19      132.04      152.10     12.30 o
   2   3  19      189.89      177.64     16.01 o
   3   3  19      142.91      140.30      9.61 o
  -3   4  19        4.79        4.86      4.87 o
  -2   4  19      254.35      239.67     12.68 o
  -1   4  19       75.40       82.66      7.32 o
   0   4  19      186.12      193.39     14.37 o
   1   4  19       89.42      103.55      9.95 o
   2   4  19      268.36      293.13     15.14 o
   3   4  19        4.17        3.74      4.54 o
  -3   5  19      278.64      286.72     13.30 o
  -2   5  19      262.12      255.43     12.72 o
  -1   5  19     1680.41     1725.39     53.40 o
   0   5  19       39.64       42.11      7.28 o
   1   5  19     1669.02     1713.42     54.82 o
   2   5  19      286.81      277.64     15.66 o
  -3   6  19       83.25       76.43     11.12 o
  -2   6  19       71.85       64.19      7.30 o
  -1   6  19       19.99       19.39      7.76 o
   0   6  19       55.94       54.50      7.47 o
   1   6  19       16.17       19.46      6.40 o
   2   6  19       65.36       57.24      9.99 o
  -2   7  19       50.63       44.03      6.35 o
  -1   7  19      691.82      687.45     26.15 o
   0   7  19        2.60        3.02      4.91 o
   1   7  19      631.06      655.18     22.53 o
   2   7  19       53.97       49.11      9.33 o
  -2   8  19      432.30      428.37     15.01 o
  -1   8  19      270.49      263.30     15.13 o
   0   8  19      337.40      331.55     15.07 o
   1   8  19      239.14      251.15     12.01 o
   2   8  19      377.01      374.36     23.16 o
  -2   9  19      152.97      147.82     10.13 o
  -1   9  19        7.51        9.74      6.49 o
   0   9  19      302.36      339.19     14.71 o
   1   9  19        5.55        8.19      6.14 o
   2   9  19      126.71      141.53     16.68 o
  -2  10  19      145.34      133.59     10.79 o
  -1  10  19       37.17       39.19      7.38 o
   0  10  19       39.52       43.12      5.82 o
   1  10  19       52.87       45.44      7.42 o
   2  10  19      144.34      125.48     10.81 o
  -1  11  19       14.76       18.82      7.36 o
   0  11  19      341.95      355.36     16.84 o
   1  11  19       24.99       25.02      8.02 o
  -1  12  19       36.75       60.22     11.58 o
   0  12  19      330.88      361.27     20.14 o
   1  12  19       37.10       36.59     10.65 o
   0   0  20       92.60       85.17     12.28 o
   1   0  20       45.25       42.93      6.36 o
   2   0  20       79.00      101.41     12.24 o
   3   0  20      255.94      312.66     25.01 o
  -3   1  20      135.97      148.69     17.14 o
  -2   1  20      522.44      507.99     21.19 o
  -1   1  20       28.49       39.14     10.61 o
   0   1  20       64.50       50.53      7.41 o
   1   1  20       20.47       20.66      5.61 o
   2   1  20      548.15      542.51     21.65 o
   3   1  20      130.16      100.05     14.82 o
  -2   2  20      328.56      356.13     16.82 o
  -1   2  20      260.89      231.35     19.16 o
   0   2  20        1.54       -0.65      5.27 o
   1   2  20      291.77      263.58     13.77 o
   2   2  20      313.58      357.09     16.83 o
  -2   3  20      356.20      338.00     16.82 o
  -1   3  20      260.45      268.42     19.64 o
   0   3  20      413.23      414.96     17.48 o
   1   3  20      251.29      253.95     13.54 o
   2   3  20      431.08      428.33     28.79 o
  -2   4  20       13.40       14.80      6.06 o
  -1   4  20      161.63      142.59     15.21 o
   0   4  20       51.02       46.46      6.99 o
   1   4  20      151.76      157.00     10.55 o
   2   4  20       21.24       25.04      6.38 o
  -2   5  20       18.12       22.29      5.44 o
  -1   5  20       67.89       72.79      9.51 o
   0   5  20       13.14        1.83      5.10 o
   1   5  20       68.95       79.54      6.82 o
   2   5  20       27.13       30.59      8.02 o
  -2   6  20      191.79      201.51     10.27 o
  -1   6  20       38.51       45.31      8.21 o
   0   6  20       80.37       69.63      9.49 o
   1   6  20       38.40       34.89      7.48 o
   2   6  20      192.42      214.43     14.57 o
  -2   7  20       87.65       87.38      6.79 o
  -1   7  20      363.41      387.48     17.79 o
   0   7  20      234.57      205.59     16.30 o
   1   7  20      370.63      369.52     18.00 o
   2   7  20       50.27       50.34      8.52 o
  -2   8  20       36.24       36.58      7.12 o
  -1   8  20       88.93       96.09      9.77 o
   0   8  20      334.42      311.41     13.38 o
   1   8  20       76.62       79.24     10.60 o
   2   8  20       38.96       43.08      7.69 o
  -1   9  20      438.33      467.52     33.81 o
   0   9  20      355.11      368.16     13.99 o
   1   9  20      409.48      414.16     22.59 o
   0  10  20        7.03        6.25      6.88 o
   1  10  20       76.74       78.85      9.81 o
   1   0  21       89.15       65.83     10.94 o
   2   0  21       43.99       52.90      7.27 o
  -2   1  21     1007.20     1029.36     33.92 o
  -1   1  21       41.25       39.43      9.83 o
   0   1  21     1231.07     1226.79     36.18 o
   1   1  21       54.29       54.11     10.47 o
   2   1  21      986.50      994.64     32.62 o
  -2   2  21       52.55       46.78      6.91 o
  -1   2  21       28.71       36.86      9.48 o
   0   2  21      160.26      161.68     13.37 o
   1   2  21       25.29       27.37      7.07 o
   2   2  21       48.98       44.00      6.59 o
  -2   3  21      147.97      158.53     10.38 o
  -1   3  21      187.13      188.02     18.76 o
   0   3  21       15.07       23.98      5.74 o
   1   3  21      200.35      191.63     13.19 o
   2   3  21      139.93      156.89     10.25 o
  -2   4  21      321.09      337.03     14.11 o
  -1   4  21       26.65       37.28      9.33 o
   0   4  21        0.51       -3.90      4.51 o
   1   4  21       30.41       34.15      7.13 o
   2   4  21      271.52      245.29     15.88 o
  -2   5  21       26.51       32.83      5.71 o
  -1   5  21     1006.53     1000.38     41.60 o
   0   5  21        4.22        4.12      4.57 o
   1   5  21      995.68     1010.71     34.57 o
   2   5  21       27.24       26.63      6.88 o
  -1   6  21       53.26       46.69      9.50 o
   0   6  21        4.60        1.63      4.31 o
   1   6  21       37.60       29.39      8.50 o
  -1   7  21      252.51      257.29     16.67 o
   0   7  21       18.66       19.40      5.73 o
   1   7  21      224.36      239.67     16.37 o
  -1   8  21       30.21       18.06      9.26 o
   0   8  21      104.46      119.05     12.76 o
   1   8  21       41.54       42.90     10.19 o
   0   0  22      551.64      581.77     37.52 o
   1   0  22       65.42       61.34     18.06 o
  -1   1  22       24.67       29.27      8.19 o
   0   1  22      174.47      173.09     10.21 o
   1   1  22       36.67       33.09      8.35 o
  -1   2  22      189.92      175.60     14.07 o
   0   2  22       46.35       56.40      5.92 o
   1   2  22      193.38      185.47     14.57 o
  -1   3  22      198.35      182.16     14.04 o
   0   3  22        2.99        0.97      3.89 o
   1   3  22      177.81      171.27     20.61 o
  -1   4  22       22.49       13.51      7.04 o
   0   4  22      100.07       90.62     11.62 o
   1   4  22       21.71       19.32      6.99 o
  -1   5  22       53.09       42.57      8.11 o
   0   5  22        9.91        9.82      7.18 o
   1   5  22       59.02       59.53      9.00 o
   0   6  22       24.05        6.02      9.73 o
 
